# Supplementary material for: A qualitative transcriptional signature to reclassify histological grade of ER-positive breast cancer patients
Source: BMC Genomics. 2020 Apr 6;21:283. doi: 10.1186/s12864-020-6659-0 (PMC7132979; doi:10.1186/s12864-020-6659-0)
Supplement: Supplementary file 4 — Additional file 4: Table S2–4 Differential expressed gene identified in TCGA dataset. Table S2. Differential expressed gene identified in pHG1 and pHG3 samples. Table S3. Differential expressed gene identified in HG1 and HG3 samples reclassified from pHG1 and pHG3 samples. Table S4. Differential expressed gene identified in HG1 and HG3 samples reclassified from all samples. [file 12864_2020_6659_MOESM4_ESM.xlsx]

## Sheet: Table S2
Entrez ID	logFC	AveExpr	t	P.Value	adj.P.Val	B
23303	-1.44862	5.87042	-9.83348	3.07446e-19	7.64956e-15	33.0691
9133	1.5373	4.23286	9.57594	1.83222e-18	2.0592e-14	31.2722
6790	1.59158	4.36847	9.47086	3.77474e-18	2.0592e-14	30.5784
22974	1.39827	5.97527	9.45747	4.1381e-18	2.0592e-14	30.5304
23594	1.73228	2.41817	9.48332	3.46542e-18	2.0592e-14	30.411
5347	1.52687	4.57043	9.35095	8.57757e-18	2.8576e-14	29.7878
79901	-1.47484	7.69807	-9.34088	9.18805e-18	2.8576e-14	29.7128
10024	1.78455	3.59438	9.34266	9.07719e-18	2.8576e-14	29.6251
11065	1.90309	4.83401	9.31833	1.07152e-17	2.96227e-14	29.5725
113130	1.45994	4.40584	9.1731	2.87418e-17	6.83017e-14	28.6089
1058	1.63655	2.35865	9.1658	3.01965e-17	6.83017e-14	28.3241
4605	2.15549	5.19658	9.12128	4.08042e-17	8.46041e-14	28.2769
29127	1.06302	5.44692	9.09825	4.76656e-17	8.72519e-14	28.1408
79801	1.49403	3.17496	9.09146	4.98993e-17	8.72519e-14	27.9849
10721	1.41343	2.77436	9.08364	5.26015e-17	8.72519e-14	27.8844
24137	1.47819	4.4999	8.92804	1.49551e-16	2.32562e-13	27.0115
332	1.68336	5.18586	8.87781	2.0918e-16	2.89145e-13	26.6947
151648	1.64723	2.30703	8.90212	1.77851e-16	2.60301e-13	26.6353
23397	1.33937	3.65117	8.81373	3.20545e-16	4.19762e-13	26.2361
9212	1.62185	3.20802	8.80567	3.38195e-16	4.20731e-13	26.1231
220134	1.62358	2.54305	8.77328	4.19352e-16	4.96853e-13	25.8486
9055	1.25287	5.47517	8.74097	5.19534e-16	5.53821e-13	25.8072
90381	1.51351	2.87253	8.75324	4.78959e-16	5.4168e-13	25.7677
890	1.44962	4.25693	8.72002	5.96818e-16	5.93977e-13	25.6599
9493	1.13587	4.53735	8.68906	7.32368e-16	7.00848e-13	25.4763
983	1.31544	5.29958	8.66617	8.51826e-16	7.0709e-13	25.3284
83461	1.39238	3.68547	8.66604	8.52566e-16	7.0709e-13	25.2791
653820	1.60325	-0.442456	8.73676	5.34211e-16	5.53821e-13	25.2012
84057	1.63938	1.41012	8.67242	8.17409e-16	7.0709e-13	25.0595
146909	1.54007	3.15669	8.63451	1.04947e-15	8.42318e-13	25.0285
80119	1.45268	1.17759	8.6715	8.224e-16	7.0709e-13	25.0029
9700	1.42066	4.04263	8.605	1.27433e-15	9.90835e-13	24.9128
2305	1.48481	4.99116	8.57019	1.60166e-15	1.17209e-12	24.7151
9232	1.41395	4.23486	8.57171	1.58578e-15	1.17209e-12	24.7099
10460	0.980846	5.41142	8.55487	1.77099e-15	1.224e-12	24.6111
10403	1.27953	3.5439	8.55673	1.7495e-15	1.224e-12	24.5901
699	1.27751	4.29429	8.49213	2.67011e-15	1.79554e-12	24.2132
55355	1.44494	3.54272	8.48451	2.80635e-15	1.8375e-12	24.1249
1062	1.2759	3.99179	8.46208	3.24851e-15	2.07247e-12	24.0169
11004	1.40731	4.36347	8.45493	3.40355e-15	2.11709e-12	23.9757
64151	1.36785	3.91369	8.44047	3.73994e-15	2.26959e-12	23.8741
9833	1.52629	3.94611	8.43446	3.88899e-15	2.30386e-12	23.8311
55165	1.41775	4.17642	8.39243	5.11134e-15	2.95756e-12	23.5768
79075	1.25184	3.08351	8.36956	5.92919e-15	3.27832e-12	23.3912
3833	1.24502	4.77613	8.35496	6.51745e-15	3.32251e-12	23.3497
4085	1.19909	4.30298	8.35435	6.54326e-15	3.32251e-12	23.3445
55247	1.51003	1.24394	8.38773	5.26952e-15	2.97979e-12	23.3051
8318	1.47642	3.00424	8.35605	6.47193e-15	3.32251e-12	23.2751
150468	1.3609	3.21163	8.34436	6.9807e-15	3.47374e-12	23.2373
8438	1.32222	2.46558	8.35465	6.53064e-15	3.32251e-12	23.227
56942	0.776509	4.11695	8.32071	8.13491e-15	3.96872e-12	23.132
115677	-1.26716	4.2098	-8.31019	8.70764e-15	4.16644e-12	23.0565
10615	1.34977	5.0082	8.30303	9.11976e-15	4.20202e-12	23.0222
5888	1.25905	2.96989	8.30399	9.06359e-15	4.20202e-12	22.9732
54821	1.17822	2.6048	8.27913	1.06412e-14	4.81387e-12	22.7918
1524	-1.3363	2.39865	-8.26455	1.16895e-14	5.19369e-12	22.7725
55839	1.14196	3.05771	8.25451	1.24708e-14	5.4436e-12	22.6744
51203	1.16402	5.28064	8.24195	1.35203e-14	5.79997e-12	22.6296
55143	1.22479	4.10833	8.2348	1.4157e-14	5.87068e-12	22.5925
641	1.155	2.99359	8.23687	1.39696e-14	5.87068e-12	22.5651
4288	1.27077	6.32341	8.21079	1.65194e-14	6.52411e-12	22.41
993	1.3692	2.41069	8.21862	1.57094e-14	6.30428e-12	22.3966
8358	1.90759	-2.86063	8.23021	1.45816e-14	5.94762e-12	22.3268
83903	1.25608	1.01471	8.20809	1.68085e-14	6.53456e-12	22.1934
27338	1.12747	4.20269	8.16119	2.27042e-14	8.69084e-12	22.1341
221150	1.29411	3.01344	8.15518	2.35948e-14	8.8243e-12	22.0511
2491	1.19458	2.28081	8.13881	2.61994e-14	9.58628e-12	21.9044
113115	1.38113	1.65057	8.15408	2.37622e-14	8.8243e-12	21.8979
2175	1.20823	3.26425	8.12718	2.82217e-14	1.01766e-11	21.8908
1869	1.35284	4.16539	8.06399	4.22205e-14	1.5007e-11	21.5299
10635	1.1922	3.21372	8.05269	4.53663e-14	1.5898e-11	21.4419
55388	1.56126	3.11666	8.04503	4.76313e-14	1.64599e-11	21.3728
51512	1.25645	3.26519	8.01361	5.81443e-14	1.98177e-11	21.1967
54848	-1.62145	3.40226	-7.99323	6.61597e-14	2.19483e-11	21.0952
55789	1.41359	2.2123	8.00213	6.25301e-14	2.10245e-11	21.0485
4001	1.02406	5.65687	7.98736	6.86631e-14	2.2479e-11	21.0289
995	1.34811	2.26357	7.95528	8.41079e-14	2.71778e-11	20.7763
9837	1.14889	4.01308	7.9201	1.05004e-13	3.3495e-11	20.6509
83540	1.36019	3.70834	7.90902	1.126e-13	3.50377e-11	20.5734
55215	0.901375	5.45036	7.90893	1.12657e-13	3.50377e-11	20.5516
29089	1.118	4.27671	7.89945	1.19585e-13	3.62854e-11	20.5254
3838	0.979021	7.11628	7.90482	1.15611e-13	3.55126e-11	20.4822
6241	1.39871	5.44331	7.88816	1.28389e-13	3.8029e-11	20.4397
81930	1.17973	2.7995	7.89061	1.2643e-13	3.79001e-11	20.4376
81610	1.68554	3.63293	7.87571	1.38835e-13	4.06394e-11	20.3677
891	0.99264	5.4809	7.85972	1.53507e-13	4.44116e-11	20.2526
55635	1.48183	3.16545	7.8511	1.62029e-13	4.63385e-11	20.2058
9319	1.25282	3.97532	7.83828	1.75592e-13	4.92052e-11	20.1509
388272	0.781287	2.97503	7.83676	1.77272e-13	4.92052e-11	20.1302
147841	1.25095	3.18502	7.83612	1.77986e-13	4.92052e-11	20.109
9787	1.32393	3.74837	7.83052	1.84333e-13	5.04e-11	20.1019
991	1.36772	4.81603	7.80264	2.1947e-13	5.93548e-11	19.9343
1033	1.27134	3.19224	7.77585	2.59429e-13	6.94071e-11	19.7496
388743	-2.18202	3.84394	-7.77311	2.63913e-13	6.98554e-11	19.7349
83450	-1.01109	2.80795	-7.7592	2.87813e-13	7.53798e-11	19.6747
29128	1.18141	4.13939	7.75507	2.95314e-13	7.65387e-11	19.65
9088	1.2555	4.03375	7.73242	3.40035e-13	8.63308e-11	19.5116
79733	1.62188	2.13982	7.74295	3.18475e-13	8.16904e-11	19.4885
701	1.16847	3.93668	7.71763	3.72775e-13	9.36869e-11	19.4245
3161	1.19298	3.56805	7.70029	4.1514e-13	1.02015e-10	19.3172
776	-1.35483	3.91283	-7.70281	4.08721e-13	1.01694e-10	19.306
3832	0.992187	5.02992	7.69911	4.18211e-13	1.02015e-10	19.2895
2146	0.959437	4.52987	7.67374	4.89425e-13	1.18227e-10	19.1553
9824	1.12892	4.04681	7.6368	6.15065e-13	1.47148e-10	18.9392
157285	-1.14019	4.89979	-7.61999	6.82301e-13	1.61679e-10	18.7829
7272	1.2823	3.52577	7.61088	7.21717e-13	1.68036e-10	18.7813
11339	1.15359	1.40169	7.61068	7.22634e-13	1.68036e-10	18.6655
7153	1.30543	6.95047	7.57301	9.11217e-13	2.09926e-10	18.4726
81620	1.1774	3.71863	7.54853	1.05906e-12	2.41747e-10	18.4123
899	0.727408	4.96866	7.53209	1.17141e-12	2.64962e-10	18.2856
79846	-0.97981	2.6612	-7.51629	1.29047e-12	2.89263e-10	18.224
9928	1.44124	3.01579	7.50034	1.42276e-12	3.16068e-10	18.1131
55010	0.96534	2.61877	7.49099	1.50639e-12	3.31687e-10	18.0532
23024	-0.954107	4.44752	-7.46432	1.7727e-12	3.869e-10	17.8696
57405	1.01169	2.67656	7.45854	1.83632e-12	3.97299e-10	17.8615
5688	0.650349	7.20977	7.45392	1.88866e-12	4.05101e-10	17.7449
9156	1.40257	3.39384	7.42949	2.19155e-12	4.62102e-10	17.7057
29105	0.447063	4.51716	7.43184	2.16039e-12	4.59425e-10	17.7019
4969	-1.98674	3.20897	-7.42698	2.22526e-12	4.65266e-10	17.6818
259266	1.31161	4.50311	7.39684	2.67208e-12	5.54034e-10	17.512
11130	0.980286	5.27382	7.38499	2.8712e-12	5.904e-10	17.4093
79789	-0.78954	6.07519	-7.38095	2.94225e-12	6.0005e-10	17.3211
9768	1.14246	4.11325	7.36115	3.31693e-12	6.60228e-10	17.3103
254295	-1.70469	3.39636	-7.36434	3.25355e-12	6.52835e-10	17.3076
59277	-1.6463	6.18148	-7.37634	3.02556e-12	6.12025e-10	17.2805
55771	1.5131	3.80535	7.33364	3.91677e-12	7.67348e-10	17.1519
283431	0.908238	2.9189	7.3341	3.90594e-12	7.67348e-10	17.1496
55723	0.98039	4.51771	7.33001	4.00358e-12	7.78227e-10	17.1165
4171	0.844483	5.82518	7.32009	4.25026e-12	8.19773e-10	17.0008
56992	1.18587	3.23286	7.30751	4.58511e-12	8.5776e-10	16.998
994	0.958073	5.70889	7.31221	4.45689e-12	8.46504e-10	16.9663
7112	0.610632	6.61146	7.31239	4.45224e-12	8.46504e-10	16.9204
54838	-0.514947	6.56232	-7.30811	4.56861e-12	8.5776e-10	16.8823
10112	1.19536	4.51431	7.28939	5.11323e-12	9.49421e-10	16.8798
79659	-0.858969	4.08064	-7.28668	5.19737e-12	9.57894e-10	16.8282
79682	1.09415	4.38534	7.27504	5.57395e-12	1.0123e-09	16.7974
54478	1.32232	2.24354	7.2774	5.49534e-12	1.00536e-09	16.7862
8914	0.672933	5.73806	7.25623	6.2402e-12	1.12509e-09	16.6267
200933	0.532613	5.04854	7.24453	6.69371e-12	1.19817e-09	16.58
51659	1.09823	4.16282	7.19069	9.23557e-12	1.64136e-09	16.3191
90417	0.734225	4.11216	7.1568	1.13015e-11	1.99428e-09	16.1151
81624	1.1379	3.14602	7.15428	1.14725e-11	1.99614e-09	16.1124
5713	0.586611	5.65672	7.15474	1.1441e-11	1.99614e-09	16.0338
55257	0.647765	4.48051	7.13119	1.31596e-11	2.2581e-09	15.9559
3340	-0.621672	7.293	-7.13361	1.29714e-11	2.24126e-09	15.8433
219623	-1.68712	2.84545	-7.09637	1.61758e-11	2.75665e-09	15.7709
80127	-0.765294	3.91217	-7.09272	1.65294e-11	2.79775e-09	15.7208
1870	1.29539	2.87557	7.07822	1.80095e-11	3.02767e-09	15.6743
51388	0.500117	4.55586	7.06293	1.97117e-11	3.26964e-09	15.553
1063	1.02639	6.48134	7.07434	1.8427e-11	3.07706e-09	15.55
10212	0.651537	5.96352	7.06045	2.00022e-11	3.29586e-09	15.4884
6491	0.880563	3.8148	7.03475	2.32728e-11	3.80955e-09	15.4278
57650	1.02741	3.18334	6.99229	2.98687e-11	4.82574e-09	15.1971
1789	1.00733	2.93354	6.98593	3.10055e-11	4.97708e-09	15.1591
8140	1.46862	6.16633	6.99685	2.90813e-11	4.72923e-09	15.1427
2237	0.748236	5.21533	6.95671	3.67896e-11	5.8677e-09	14.9279
84930	0.687647	4.13842	6.94466	3.94756e-11	6.256e-09	14.9025
4751	1.09917	4.41296	6.94075	4.03877e-11	6.36004e-09	14.8821
1111	0.882429	3.89339	6.93737	4.11914e-11	6.44581e-09	14.8775
2255	-2.35863	1.011	-6.92507	4.42573e-11	6.83955e-09	14.8166
3009	1.4955	-2.97488	6.93043	4.28934e-11	6.6702e-09	14.78
4998	1.23061	2.18256	6.90154	5.07575e-11	7.74784e-09	14.6678
6941	0.844664	4.84841	6.90572	4.95389e-11	7.6085e-09	14.6597
54908	0.561568	3.72883	6.89898	5.15219e-11	7.81656e-09	14.6579
100129534	-0.895793	1.30752	-6.88677	5.53103e-11	8.34046e-09	14.5905
1846	-1.40058	6.71731	-6.88263	5.66594e-11	8.49242e-09	14.4124
9401	1.06546	4.70379	6.85698	6.575e-11	9.68003e-09	14.408
81928	0.733902	4.0977	6.85263	6.743e-11	9.86898e-09	14.3891
29028	0.942854	6.19337	6.86819	6.16132e-11	9.17963e-09	14.3772
3148	0.778681	6.75343	6.86237	6.37303e-11	9.43853e-09	14.3255
128239	1.10179	4.93904	6.81984	8.15138e-11	1.18605e-08	14.1853
84933	0.730553	3.10676	6.80917	8.66933e-11	1.24683e-08	14.1735
3752	-1.55636	3.46774	-6.80607	8.82615e-11	1.26209e-08	14.1024
57082	1.03955	3.50155	6.78909	9.73349e-11	1.36824e-08	14.0573
1164	0.849007	4.81366	6.7943	9.44564e-11	1.33532e-08	14.0332
3140	-0.637431	5.24887	-6.79822	9.23489e-11	1.31299e-08	13.9932
3913	-0.81777	7.91656	-6.80982	8.63691e-11	1.24683e-08	13.9798
89958	1.19888	4.22303	6.77515	1.05471e-10	1.46605e-08	13.9681
79000	1.06546	1.6592	6.77332	1.06589e-10	1.47336e-08	13.949
1503	0.683737	4.98641	6.77737	1.04132e-10	1.45557e-08	13.9274
387103	1.09119	2.82416	6.74983	1.21991e-10	1.65861e-08	13.8442
54443	1.13211	5.01235	6.7458	1.2484e-10	1.68813e-08	13.7584
53349	-0.407669	4.88351	-6.74986	1.21971e-10	1.65861e-08	13.7422
5108	-0.726359	7.29494	-6.75144	1.20864e-10	1.65861e-08	13.6653
10926	0.659079	3.80717	6.71794	1.46451e-10	1.96965e-08	13.6492
80178	0.884842	2.75641	6.6782	1.83769e-10	2.43211e-08	13.4534
81493	-0.797726	1.71106	-6.66661	1.96319e-10	2.58444e-08	13.3915
5111	0.596632	6.85163	6.69226	1.69605e-10	2.26879e-08	13.3666
79019	1.07847	2.87366	6.66191	2.01649e-10	2.64065e-08	13.3652
665	-0.57071	6.8285	-6.68652	1.75257e-10	2.33185e-08	13.3147
284403	0.919422	3.45732	6.65058	2.15065e-10	2.76031e-08	13.2989
50940	-1.26203	0.47155	-6.65045	2.15224e-10	2.76031e-08	13.2802
145483	-0.758466	3.55488	-6.65507	2.09649e-10	2.71682e-08	13.2789
149465	-1.26971	1.09625	-6.64607	2.20651e-10	2.80103e-08	13.2737
10039	-0.618129	4.28522	-6.65844	2.0566e-10	2.67907e-08	13.2628
11122	-2.27986	3.83421	-6.64745	2.18934e-10	2.79348e-08	13.183
7298	0.872095	4.48096	6.6336	2.3685e-10	2.9763e-08	13.1675
5984	0.64816	4.40112	6.62896	2.4317e-10	3.04036e-08	13.1376
7516	0.884217	2.76966	6.6152	2.62904e-10	3.25439e-08	13.112
4739	-0.853161	5.49541	-6.64183	2.26036e-10	2.85483e-08	13.1113
84904	0.917127	2.62505	6.60626	2.76561e-10	3.36428e-08	13.0621
51647	0.538906	5.07249	6.621	2.54401e-10	3.16488e-08	13.0566
55969	0.626941	4.24274	6.60895	2.72387e-10	3.33855e-08	13.0324
6627	0.57919	4.95021	6.61041	2.70148e-10	3.3275e-08	13.0002
8857	-1.42239	4.36565	-6.60586	2.77191e-10	3.36428e-08	12.9786
116028	1.022	3.85614	6.59179	3.00158e-10	3.5905e-08	12.9684
146956	1.28644	2.23131	6.58917	3.04639e-10	3.60939e-08	12.9603
79980	0.660514	4.85801	6.59798	2.8983e-10	3.50061e-08	12.9405
340706	-1.79888	2.6946	-6.58922	3.04563e-10	3.60939e-08	12.9355
56171	-0.993397	1.53182	-6.56506	3.49069e-10	4.0585e-08	12.8408
7083	0.984351	5.95194	6.58346	3.14629e-10	3.71009e-08	12.8262
481	-1.01992	7.20004	-6.59461	2.95418e-10	3.55087e-08	12.7917
100533106	0.881179	-0.300199	6.57695	3.2642e-10	3.83098e-08	12.7828
84163	-0.620713	1.94826	-6.54824	3.83768e-10	4.42061e-08	12.7504
8894	0.440392	6.5552	6.57197	3.35731e-10	3.92175e-08	12.7106
3925	0.753489	7.29687	6.55366	3.72245e-10	4.30783e-08	12.5908
57658	-0.457391	6.07493	-6.54732	3.8576e-10	4.42309e-08	12.576
63967	1.17206	2.29468	6.51399	4.65259e-10	5.20239e-08	12.5651
23590	0.684376	2.41395	6.50821	4.80577e-10	5.33805e-08	12.5353
51726	0.437705	6.22859	6.53703	4.0877e-10	4.66541e-08	12.5348
2187	0.82596	0.53116	6.5136	4.66272e-10	5.20239e-08	12.5078
127733	-1.14037	3.91978	-6.51601	4.6e-10	5.17885e-08	12.4915
100132594	-1.63199	-2.03528	-6.52147	4.46107e-10	5.04527e-08	12.4813
990	1.30104	4.31932	6.49982	5.03736e-10	5.52135e-08	12.4551
7043	-0.787327	6.04661	-6.52307	4.42119e-10	5.02299e-08	12.4368
55922	0.416545	3.81506	6.49318	5.22828e-10	5.68056e-08	12.4186
1894	0.726882	5.64857	6.50388	4.92383e-10	5.44488e-08	12.3786
152110	-1.77644	2.74188	-6.4793	5.65057e-10	6.05999e-08	12.3504
85457	-0.475228	5.54291	-6.50242	4.96442e-10	5.46548e-08	12.3428
9688	0.49317	5.44708	6.48839	5.37018e-10	5.80937e-08	12.3014
84733	1.77801	3.78701	6.4622	6.21689e-10	6.58224e-08	12.2854
79618	-0.592442	3.91342	-6.47025	5.94358e-10	6.34687e-08	12.2622
23541	-1.41901	5.17644	-6.48482	5.47865e-10	5.90105e-08	12.2614
3329	0.50491	8.47141	6.49606	5.14449e-10	5.61404e-08	12.2433
10328	0.409188	4.44721	6.46047	6.27727e-10	6.61799e-08	12.2104
90627	-0.620946	4.76671	-6.46806	6.01676e-10	6.39756e-08	12.1969
10733	0.831596	3.26146	6.44229	6.9472e-10	7.17233e-08	12.1703
153657	-0.952715	-0.0448579	-6.44261	6.93479e-10	7.17233e-08	12.1483
4958	-1.45867	2.89104	-6.43986	7.04167e-10	7.23982e-08	12.1291
2330	-1.2982	3.52871	-6.4443	6.86982e-10	7.1518e-08	12.1266
8945	-0.632719	5.582	-6.45765	6.37686e-10	6.69463e-08	12.0991
55159	0.526613	5.32902	6.44504	6.84136e-10	7.1518e-08	12.071
64105	0.924734	2.25907	6.41929	7.89565e-10	7.85806e-08	12.0605
79925	-0.814673	3.79833	-6.42992	7.44254e-10	7.49707e-08	12.0486
54892	0.665454	5.00449	6.43539	7.21921e-10	7.36153e-08	12.0442
9735	0.604149	4.93477	6.43283	7.32296e-10	7.40661e-08	12.0306
246778	1.15578	-2.46233	6.4342	7.26711e-10	7.38012e-08	12.0301
29980	0.681998	4.00994	6.41565	8.05714e-10	7.95514e-08	12.0013
646024	1.51011	-3.45717	6.4086	8.37874e-10	8.20754e-08	11.9693
3015	0.555264	7.4235	6.43612	7.19002e-10	7.36153e-08	11.9447
60386	0.684785	3.05833	6.39543	9.0144e-10	8.76122e-08	11.9303
10195	0.531993	5.70793	6.41266	8.19191e-10	8.05624e-08	11.8876
1781	-0.390801	6.6712	-6.42137	7.80484e-10	7.83033e-08	11.8679
55353	1.16473	7.40058	6.41962	7.88111e-10	7.85806e-08	11.8664
10963	0.500987	7.52483	6.41611	8.03644e-10	7.95514e-08	11.8313
54986	-0.649052	2.79224	-6.37901	9.8729e-10	9.55828e-08	11.8305
5433	0.332707	5.37198	6.39818	8.87765e-10	8.66215e-08	11.813
153769	-1.30812	1.63224	-6.36664	1.05722e-09	1.01172e-07	11.7829
100289178	-1.0746	-1.49865	-6.36916	1.04257e-09	1.00155e-07	11.7088
64785	0.665324	2.94228	6.35047	1.15595e-09	1.09776e-07	11.6911
55893	-0.658341	5.73433	-6.37628	1.00231e-09	9.66612e-08	11.6575
83990	1.07179	3.1659	6.33736	1.24264e-09	1.17115e-07	11.6226
11260	0.471492	6.90098	6.36408	1.07227e-09	1.02219e-07	11.5685
11332	0.705576	4.72565	6.34262	1.20717e-09	1.14203e-07	11.5678
10234	-1.19407	3.50382	-6.32903	1.30103e-09	1.21695e-07	11.5115
284992	0.856952	0.796947	6.31949	1.3712e-09	1.26828e-07	11.4919
2177	0.652137	4.49154	6.32241	1.34931e-09	1.25269e-07	11.4695
78995	0.762258	2.30379	6.29795	1.54348e-09	1.39142e-07	11.4228
79172	0.590266	3.66288	6.3034	1.498e-09	1.35534e-07	11.4193
84908	0.424424	5.39786	6.32304	1.34465e-09	1.25269e-07	11.4161
51514	0.946786	4.62066	6.31011	1.44381e-09	1.31588e-07	11.4094
343990	-0.715355	4.15695	-6.30861	1.45573e-09	1.32189e-07	11.372
151246	0.650703	3.56722	6.28874	1.62352e-09	1.45829e-07	11.3411
79838	-1.85215	4.9134	-6.31279	1.4227e-09	1.31105e-07	11.3392
7534	0.565602	10.0239	6.33352	1.26925e-09	1.19171e-07	11.334
483	0.565407	6.15553	6.31206	1.4284e-09	1.31144e-07	11.3199
55064	-1.10848	0.836328	-6.27867	1.71562e-09	1.53548e-07	11.3172
57659	-0.463147	6.75362	-6.31057	1.44016e-09	1.31588e-07	11.271
170690	-1.58079	2.2439	-6.26183	1.88131e-09	1.6482e-07	11.2154
23649	0.520411	4.65368	6.27443	1.75595e-09	1.56594e-07	11.2056
9134	1.04734	2.80393	6.25407	1.96288e-09	1.70763e-07	11.19
387521	0.646155	5.32589	6.27299	1.76989e-09	1.57273e-07	11.1606
6839	0.479436	3.70576	6.25172	1.98819e-09	1.72363e-07	11.1427
3902	1.40824	1.50757	6.24637	2.04719e-09	1.76249e-07	11.137
23331	-0.512365	4.3735	-6.2659	1.83994e-09	1.62339e-07	11.136
4524	-0.674848	4.92582	-6.26885	1.81049e-09	1.60309e-07	11.1194
54069	0.573932	3.96369	6.24891	2.01903e-09	1.74429e-07	11.1107
4747	-1.72641	-2.41011	-6.25446	1.95865e-09	1.70763e-07	11.105
387778	2.95554	-1.97425	6.22365	2.31718e-09	1.95437e-07	11.0253
898	1.31287	2.0115	6.22091	2.35202e-09	1.97704e-07	11.0147
5933	0.687929	4.10627	6.22999	2.2385e-09	1.9074e-07	11.0115
10157	-0.70828	2.06689	-6.21522	2.42611e-09	2.02564e-07	10.9862
677	-0.680547	8.43147	-6.26397	1.85943e-09	1.63479e-07	10.9823
23221	-0.538814	4.26078	-6.23144	2.22086e-09	1.89887e-07	10.9687
1408	-0.490915	5.5544	-6.24204	2.09619e-09	1.79846e-07	10.9509
8317	0.87778	3.38747	6.21034	2.49133e-09	2.07314e-07	10.9473
57156	-1.06785	4.46586	-6.22482	2.30251e-09	1.9486e-07	10.8976
4175	0.602504	5.85964	6.22904	2.25017e-09	1.9108e-07	10.893
282618	1.63324	-4.49776	6.18629	2.83897e-09	2.34672e-07	10.8433
57630	-0.592603	5.56836	-6.21739	2.39757e-09	2.00855e-07	10.8118
85479	1.15378	-0.696711	6.1905	2.77486e-09	2.30137e-07	10.7802
220042	0.907211	2.72683	6.16905	3.11703e-09	2.52621e-07	10.749
7804	1.03264	3.22374	6.16991	3.10264e-09	2.52621e-07	10.7451
79819	-0.777039	2.63497	-6.16949	3.10972e-09	2.52621e-07	10.7273
84706	0.956094	5.0451	6.18303	2.88961e-09	2.38067e-07	10.7204
10940	0.684396	3.52361	6.16146	3.24788e-09	2.62372e-07	10.6829
3014	0.71485	5.19904	6.17586	3.00424e-09	2.45883e-07	10.6674
9077	-1.33945	0.299933	-6.15116	3.43388e-09	2.74721e-07	10.6519
157378	0.733379	4.99063	6.15602	3.34476e-09	2.69324e-07	10.5616
1153	-0.557252	7.89416	-6.17834	2.96408e-09	2.43397e-07	10.5426
1763	0.741675	3.22933	6.12216	4.01562e-09	3.15182e-07	10.4939
10204	0.481249	6.4239	6.15345	3.39152e-09	2.72208e-07	10.4739
2842	1.19641	0.0567502	6.11383	4.19966e-09	3.27561e-07	10.4176
23560	0.451523	6.02378	6.13613	3.72423e-09	2.96995e-07	10.3925
8813	0.474791	5.25791	6.12559	3.94201e-09	3.10383e-07	10.3774
23371	-0.572763	6.11097	-6.13008	3.8477e-09	3.05861e-07	10.34
6327	-1.44676	-1.46645	-6.09817	4.5688e-09	3.49773e-07	10.3395
283933	-0.602741	0.724594	-6.08785	4.82903e-09	3.65201e-07	10.3352
55027	0.49392	4.62556	6.10815	4.33018e-09	3.35636e-07	10.3307
22995	0.609022	2.42943	6.08492	4.90555e-09	3.67636e-07	10.32
10207	-0.622209	6.73709	-6.12671	3.91834e-09	3.09499e-07	10.299
22948	0.470142	7.69701	6.12888	3.87259e-09	3.0686e-07	10.2979
84790	0.545857	6.46303	6.11679	4.13328e-09	3.23397e-07	10.2756
55733	-0.678719	4.45412	-6.10011	4.52134e-09	3.47208e-07	10.2601
169714	0.602675	4.04805	6.08263	4.96629e-09	3.7107e-07	10.2423
23362	-1.36624	5.2625	-6.10732	4.34957e-09	3.36092e-07	10.2374
55970	-0.770037	6.52488	-6.11107	4.26264e-09	3.31434e-07	10.2178
91433	0.665193	3.35928	6.06964	5.32444e-09	3.93108e-07	10.2159
89795	-1.21888	1.9123	-6.06671	5.40868e-09	3.96972e-07	10.206
91754	-0.381815	6.4729	-6.10614	4.37706e-09	3.37169e-07	10.2012
57017	0.456798	5.28743	6.0889	4.80191e-09	3.64257e-07	10.1902
10129	-0.772408	4.85271	-6.09095	4.74934e-09	3.62479e-07	10.1769
55055	0.495739	4.35522	6.07544	5.16163e-09	3.8451e-07	10.1746
284958	1.12932	-3.53165	6.05186	5.85585e-09	4.26022e-07	10.1457
721	-1.6373	5.4152	-6.08925	4.79292e-09	3.64257e-07	10.1314
54558	-0.583868	3.85494	-6.06706	5.39862e-09	3.96972e-07	10.1301
27085	0.81361	2.82486	6.04706	6.00813e-09	4.35826e-07	10.1163
18	-1.21732	5.6665	-6.08582	4.88194e-09	3.67636e-07	10.1147
5860	-0.924649	5.67297	-6.08499	4.90373e-09	3.67636e-07	10.1134
4013	-0.881597	4.69152	-6.07315	5.22519e-09	3.88083e-07	10.0963
84952	-1.04076	4.8274	-6.07036	5.30385e-09	3.92753e-07	10.0757
5582	1.42553	-3.86651	6.02644	6.70693e-09	4.76352e-07	10.0266
1678	0.52522	2.80942	6.02554	6.73911e-09	4.76352e-07	10.0088
26271	0.766972	3.33097	6.02603	6.72178e-09	4.76352e-07	9.99256
7373	-1.09984	5.75805	-6.05887	5.64059e-09	4.12775e-07	9.96976
6713	0.907309	6.38608	6.05541	5.74594e-09	4.19251e-07	9.96207
54442	0.453967	5.44813	6.04226	6.16414e-09	4.44551e-07	9.93552
4796	0.854607	4.41289	6.02229	6.85684e-09	4.81935e-07	9.92677
57019	0.444728	5.28572	6.03525	6.39908e-09	4.58835e-07	9.90844
84955	0.568832	4.85685	6.02943	6.60111e-09	4.70608e-07	9.90473
10083	1.53455	-2.74063	6.00165	7.65326e-09	5.27481e-07	9.88889
205564	0.314177	5.33906	6.03146	6.53e-09	4.66876e-07	9.88293
9289	0.578928	6.99954	6.04416	6.10182e-09	4.41336e-07	9.87987
374393	1.10415	4.20104	6.0042	7.55016e-09	5.23275e-07	9.85135
642987	-1.20447	-0.240132	-5.98991	8.14561e-09	5.53746e-07	9.83122
2697	-1.27076	7.16648	-6.03838	6.29302e-09	4.52534e-07	9.81909
6502	0.660181	4.10343	5.99833	7.78949e-09	5.34598e-07	9.80796
84916	0.416353	5.1801	6.01266	7.218e-09	5.03498e-07	9.79678
9718	0.854471	3.36546	5.98386	8.4114e-09	5.68706e-07	9.78898
10189	0.615868	5.74096	6.01249	7.22434e-09	5.03498e-07	9.7837
51155	0.738543	6.80266	6.01557	7.1068e-09	4.98096e-07	9.75137
195828	0.846514	3.0593	5.97637	8.7522e-09	5.86843e-07	9.75038
23446	-0.452472	7.47514	-6.02291	6.83456e-09	4.8173e-07	9.73907
57507	-0.998941	3.36739	-5.98563	8.33283e-09	5.64929e-07	9.73679
170850	1.61978	-2.16807	5.97839	8.65911e-09	5.8229e-07	9.7302
8634	0.368286	5.12213	5.99809	7.79948e-09	5.34598e-07	9.72832
157310	-1.59114	-1.47811	-5.9759	8.77399e-09	5.86843e-07	9.72657
4214	-0.744292	6.36022	-6.00566	7.49173e-09	5.20675e-07	9.67607
146562	-0.830753	1.80568	-5.95618	9.73988e-09	6.44516e-07	9.66719
26289	-1.33393	2.55118	-5.96109	9.49017e-09	6.29666e-07	9.65779
2205	-1.15823	0.574356	-5.95314	9.89773e-09	6.53224e-07	9.6576
84285	0.358112	4.98954	5.98298	8.45084e-09	5.69825e-07	9.65169
5901	0.351948	7.89115	6.00311	7.59397e-09	5.24849e-07	9.6395
9	-1.92521	5.73347	-5.99614	7.88064e-09	5.38676e-07	9.62967
4603	1.24477	3.5051	5.94956	1.00863e-08	6.60417e-07	9.61091
122769	0.567858	3.44308	5.9499	1.00687e-08	6.60417e-07	9.6009
26058	-0.316257	6.56848	-5.99002	8.14109e-09	5.53746e-07	9.5988
9856	2.00987	-0.823031	5.94567	1.02961e-08	6.70621e-07	9.54392
4176	0.563559	6.82343	5.97501	8.81548e-09	5.88037e-07	9.53517
55872	1.13197	3.41736	5.93059	1.11488e-08	7.2238e-07	9.51707
1434	0.534396	7.32937	5.97285	8.91692e-09	5.93214e-07	9.49827
163255	-0.680103	1.05194	-5.91771	1.19319e-08	7.69116e-07	9.4812
192111	0.396659	5.74269	5.95065	1.00285e-08	6.60106e-07	9.45088
3559	1.32681	0.886774	5.90698	1.26247e-08	8.03365e-07	9.41442
9355	1.75228	-2.20149	5.91082	1.23723e-08	7.93387e-07	9.40649
730249	1.2953	-5.36886	5.90922	1.2477e-08	7.96001e-07	9.40474
51012	0.557041	6.55534	5.94799	1.01709e-08	6.64203e-07	9.3984
55166	0.545014	2.76376	5.90489	1.27645e-08	8.08128e-07	9.39785
6354	1.88367	-3.2701	5.89055	1.37628e-08	8.64726e-07	9.33669
11113	0.745042	4.37603	5.90601	1.26894e-08	8.05423e-07	9.32402
9674	-0.69441	6.90775	-5.93829	1.07049e-08	6.95428e-07	9.31453
341019	-1.41508	0.798245	-5.8823	1.43719e-08	8.96209e-07	9.30469
10855	0.823201	2.06604	5.87974	1.45661e-08	9.01538e-07	9.29091
54858	-0.557567	5.04487	-5.91536	1.20804e-08	7.76672e-07	9.28149
219621	-1.5527	-0.929576	-5.88046	1.45113e-08	9.00387e-07	9.27337
4209	-0.383796	6.45615	-5.92266	1.1625e-08	7.51278e-07	9.25793
11047	0.500852	6.48833	5.90394	1.28282e-08	8.10097e-07	9.18505
4860	0.630846	5.2706	5.88995	1.38062e-08	8.65268e-07	9.17334
11099	-0.728924	3.88246	-5.87732	1.47518e-08	9.08517e-07	9.15562
3693	-0.598396	7.95789	-5.91027	1.24084e-08	7.93659e-07	9.15087
103611081	-0.505439	2.78711	-5.85944	1.61995e-08	9.9032e-07	9.14561
5718	0.561228	6.39994	5.8935	1.35517e-08	8.53618e-07	9.12799
26040	-0.8891	4.36628	-5.87895	1.46266e-08	9.03036e-07	9.11916
23210	0.498357	4.64775	5.86778	1.55079e-08	9.50371e-07	9.1126
16	0.501947	7.24276	5.88426	1.42248e-08	8.89263e-07	9.05246
7761	-1.1574	0.686096	-5.83061	1.88307e-08	1.13171e-06	9.04921
389524	-0.522446	2.46211	-5.83623	1.82867e-08	1.10167e-06	9.04681
901	-0.625681	6.8136	-5.88162	1.44233e-08	8.97166e-07	9.03008
26018	-0.728893	7.14807	-5.87549	1.48939e-08	9.15001e-07	8.98903
2792	2.21212	-3.83532	5.81241	2.07026e-08	1.22352e-06	8.9554
6996	0.421089	4.64997	5.84065	1.78702e-08	1.08446e-06	8.95468
220972	-0.622393	5.60861	-5.85575	1.65148e-08	1.00466e-06	8.94265
79007	0.699786	5.28501	5.83987	1.79431e-08	1.08623e-06	8.92877
8331	1.19712	-4.34261	5.80449	2.15731e-08	1.26894e-06	8.91377
6882	0.387352	5.13698	5.83743	1.81726e-08	1.09746e-06	8.91282
2643	0.628066	3.91195	5.81608	2.03109e-08	1.20323e-06	8.89937
64843	1.34929	-4.53587	5.79807	2.23042e-08	1.3027e-06	8.87625
22885	-1.0121	4.62274	-5.82566	1.9323e-08	1.15571e-06	8.83788
7178	-0.45743	11.0014	-5.85826	1.62996e-08	9.93993e-07	8.83289
284040	-0.788282	-0.876775	-5.79081	2.31603e-08	1.34953e-06	8.82548
114905	-1.21185	0.163006	-5.78464	2.39129e-08	1.38367e-06	8.82419
85458	-0.585204	4.77636	-5.82072	1.9826e-08	1.17731e-06	8.80753
7443	0.492447	3.89885	5.79931	2.21605e-08	1.29736e-06	8.80677
10181	-0.384448	6.36756	-5.8295	1.89401e-08	1.13554e-06	8.78975
9791	0.499532	6.48242	5.82425	1.94656e-08	1.16145e-06	8.77409
93594	0.715492	3.46625	5.78265	2.41617e-08	1.39482e-06	8.76094
8833	0.348916	6.65194	5.82243	1.96509e-08	1.1697e-06	8.75468
348793	0.390805	3.35281	5.77836	2.47046e-08	1.42286e-06	8.74025
26586	0.546401	5.04596	5.80237	2.18119e-08	1.27996e-06	8.73459
7021	-2.68747	3.27606	-5.78892	2.33882e-08	1.35646e-06	8.71954
348654	0.519227	4.17856	5.77032	2.57543e-08	1.47648e-06	8.64671
427	-0.747009	8.03518	-5.81063	2.08951e-08	1.23197e-06	8.63986
3159	0.628246	6.75169	5.78938	2.33332e-08	1.35643e-06	8.59827
5983	0.555244	4.19404	5.761	2.70265e-08	1.54585e-06	8.59669
144455	1.01208	1.82097	5.73042	3.16455e-08	1.76541e-06	8.55879
161394	-0.920319	1.49727	-5.72773	3.20863e-08	1.782e-06	8.53181
7296	0.52612	6.34183	5.77208	2.55204e-08	1.46645e-06	8.51655
1017	0.408879	5.30791	5.75831	2.74047e-08	1.56389e-06	8.50236
89927	-1.05704	4.19279	-5.75059	2.85186e-08	1.62002e-06	8.47622
23306	0.501112	5.05578	5.74557	2.92674e-08	1.65878e-06	8.45234
5333	-0.476972	3.86212	-5.7313	3.15011e-08	1.7613e-06	8.44007
119032	-0.488553	4.75652	-5.74221	2.97802e-08	1.67638e-06	8.42621
100874291	0.982206	-0.718934	5.71129	3.49168e-08	1.90519e-06	8.42441
5902	0.415665	5.8338	5.74337	2.96025e-08	1.67188e-06	8.40288
55568	-0.710079	6.81842	-5.75645	2.76694e-08	1.57539e-06	8.39941
8352	1.30556	-3.41331	5.69231	3.84899e-08	2.0595e-06	8.3762
80217	-0.923509	1.72053	-5.69325	3.83043e-08	2.05652e-06	8.36149
1852	1.85202	-1.65041	5.69301	3.83515e-08	2.05652e-06	8.35196
4141	0.345811	6.69507	5.74044	3.00517e-08	1.68785e-06	8.34637
2006	-1.10328	5.73673	-5.73714	3.05678e-08	1.71297e-06	8.34093
1163	0.626222	4.79049	5.71546	3.41766e-08	1.8689e-06	8.33649
23492	-0.650468	4.55894	-5.71994	3.33995e-08	1.83852e-06	8.33108
55351	-1.31693	2.68352	-5.70062	3.68838e-08	1.98637e-06	8.32863
29997	-0.498023	7.59783	-5.74317	2.9633e-08	1.67188e-06	8.32042
3251	0.507706	5.22204	5.71898	3.35647e-08	1.84115e-06	8.31469
3619	0.547791	4.39875	5.70338	3.63655e-08	1.96315e-06	8.29593
6009	0.374806	6.08378	5.72435	3.26497e-08	1.80926e-06	8.29351
3735	0.371133	6.94908	5.72833	3.19873e-08	1.78048e-06	8.27599
23410	-0.48692	4.76034	-5.70927	3.52809e-08	1.91665e-06	8.26841
79443	-0.482656	5.99248	-5.7188	3.35953e-08	1.84115e-06	8.24291
102467147	-1.16184	-1.4731	-5.66936	4.32872e-08	2.29644e-06	8.24235
51232	-0.73421	6.46488	-5.72245	3.29703e-08	1.82297e-06	8.23874
6626	0.356336	5.87895	5.70988	3.51714e-08	1.91488e-06	8.23467
254263	1.24289	1.75508	5.66232	4.48724e-08	2.37547e-06	8.2318
100128191	0.776126	1.35211	5.66168	4.50189e-08	2.37817e-06	8.22871
10142	-0.538692	6.80995	-5.72165	3.31059e-08	1.8264e-06	8.22661
2737	-0.801688	5.91012	-5.70561	3.59513e-08	1.94881e-06	8.17534
146691	-0.532001	5.94502	-5.70333	3.63735e-08	1.96315e-06	8.16883
4329	-0.572252	5.49183	-5.68061	4.08664e-08	2.18197e-06	8.07622
64921	-0.81273	5.45971	-5.67799	4.14181e-08	2.20669e-06	8.05833
126069	-0.564752	0.960979	-5.62546	5.41445e-08	2.79496e-06	8.05248
1203	-0.390183	3.71966	-5.64577	4.88253e-08	2.55752e-06	8.02716
8544	1.04358	3.30032	5.62607	5.39763e-08	2.79496e-06	8.0192
101927220	1.16551	-4.94967	5.62157	5.52259e-08	2.84488e-06	8.00692
101929520	-2.82031	1.70849	-5.62957	5.30253e-08	2.76009e-06	7.99885
23768	-0.802158	3.18645	-5.63224	5.2308e-08	2.72846e-06	7.98521
3188	-0.356133	6.99746	-5.67142	4.28347e-08	2.27728e-06	7.97717
10580	-0.846102	5.18688	-5.65277	4.71139e-08	2.47831e-06	7.94548
101234261	-1.77132	-4.43369	-5.60528	5.99854e-08	3.0584e-06	7.94178
9238	0.372614	5.96914	5.65038	4.7692e-08	2.50343e-06	7.93668
11030	-0.635655	5.83865	-5.65348	4.69445e-08	2.47463e-06	7.92932
64478	-1.59975	-1.35267	-5.60338	6.05658e-08	3.07538e-06	7.92799
25879	0.530982	6.10395	5.6428	4.95709e-08	2.59112e-06	7.88885
7941	1.18324	2.29423	5.59096	6.45e-08	3.25242e-06	7.87955
387893	0.404368	4.99988	5.62614	5.39578e-08	2.79496e-06	7.87022
54920	0.491479	3.44589	5.59818	6.21861e-08	3.15122e-06	7.85545
7425	1.7143	-1.47649	5.5863	6.60404e-08	3.31281e-06	7.84245
9866	-0.594417	3.81203	-5.6094	5.87462e-08	3.00137e-06	7.83434
55248	0.479162	3.69634	5.59073	6.45752e-08	3.25242e-06	7.80084
83463	0.688907	2.9245	5.57681	6.92858e-08	3.4478e-06	7.79905
282616	1.36789	-5.26146	5.58122	6.77584e-08	3.38533e-06	7.79116
6019	-1.43437	-0.301416	-5.56847	7.2265e-08	3.5746e-06	7.78244
6632	0.400833	5.70496	5.61555	5.69413e-08	2.92195e-06	7.77707
9766	-0.444259	6.64278	-5.62549	5.41351e-08	2.79496e-06	7.75689
339674	1.18019	-2.68322	5.56457	7.37015e-08	3.63843e-06	7.75637
10213	0.35923	6.18085	5.61549	5.6957e-08	2.92195e-06	7.74767
92565	-0.863509	2.79196	-5.57218	7.09236e-08	3.51524e-06	7.73377
10608	-0.453815	6.27971	-5.61421	5.73298e-08	2.93503e-06	7.72137
55341	0.297084	5.87127	5.60443	6.02459e-08	3.06539e-06	7.70552
101927125	1.99086	-2.6654	5.54934	7.95823e-08	3.88252e-06	7.69316
10643	1.22227	-2.93876	5.54875	7.98178e-08	3.88639e-06	7.67606
83879	1.64749	1.99218	5.54167	8.27154e-08	3.97305e-06	7.65627
154467	0.581098	3.98825	5.56166	7.47939e-08	3.68504e-06	7.65603
26039	0.564516	4.6822	5.57704	6.92046e-08	3.4478e-06	7.65397
5440	0.519949	6.00929	5.59275	6.3917e-08	3.23236e-06	7.64963
56	1.04407	-2.31124	5.54584	8.09955e-08	3.92836e-06	7.64812
9723	-1.47955	2.26829	-5.55106	7.88983e-08	3.86431e-06	7.62679
285386	-1.50269	4.03539	-5.57402	7.02699e-08	3.48979e-06	7.61566
152503	-0.520275	5.71959	-5.58858	6.52814e-08	3.28135e-06	7.61451
113451	-0.447628	3.32221	-5.5476	8.02837e-08	3.90144e-06	7.5944
63826	-0.50872	3.09105	-5.54208	8.25429e-08	3.97244e-06	7.56727
728606	-2.04839	-0.27814	-5.52258	9.10398e-08	4.30639e-06	7.56619
9563	-0.458034	6.53478	-5.58125	6.77483e-08	3.38533e-06	7.54877
8883	0.38958	5.30721	5.56082	7.5111e-08	3.69335e-06	7.52775
185	-1.71388	1.52268	-5.52567	8.96411e-08	4.26455e-06	7.52134
10411	-0.606405	3.67595	-5.53431	8.58334e-08	4.10696e-06	7.49891
8480	0.49008	5.72236	5.55006	7.92928e-08	3.876e-06	7.45327
54585	-0.478259	4.89712	-5.54265	8.23093e-08	3.96887e-06	7.42976
93081	0.54744	2.90203	5.50163	1.01118e-07	4.72918e-06	7.42215
1237	1.40296	-1.51819	5.49983	1.02036e-07	4.76316e-06	7.41933
93978	1.34979	-4.69327	5.49505	1.04506e-07	4.86022e-06	7.41718
1767	-1.20998	3.49441	-5.52306	9.08214e-08	4.30424e-06	7.40814
8913	-1.07685	-0.577613	-5.48766	1.08435e-07	5.01793e-06	7.39905
4224	1.19293	-4.53717	5.48754	1.08502e-07	5.01793e-06	7.39751
54777	-1.8269	-0.619228	-5.48631	1.09172e-07	5.03954e-06	7.3963
10797	0.516189	6.44101	5.54375	8.18526e-08	3.96221e-06	7.38463
5985	0.40599	4.41802	5.51699	9.36291e-08	4.41209e-06	7.38218
60481	-0.776373	8.25382	-5.55762	7.63306e-08	3.74592e-06	7.38029
23677	-0.557513	6.83022	-5.54291	8.22007e-08	3.96887e-06	7.34734
261729	-1.14956	4.70097	-5.52186	9.13703e-08	4.31382e-06	7.33949
55765	1.94207	1.68218	5.46986	1.18508e-07	5.3611e-06	7.31959
10160	-0.630468	6.9086	-5.537	8.46823e-08	4.05969e-06	7.31805
5924	-0.636907	3.46803	-5.49627	1.03869e-07	4.83964e-06	7.31435
157313	0.969731	2.55732	5.47156	1.1751e-07	5.32595e-06	7.30565
6332	-1.44321	-0.376051	-5.46632	1.20615e-07	5.4268e-06	7.30297
1514	0.576561	6.41642	5.5243	9.02587e-08	4.28574e-06	7.29941
5460	0.99069	-1.15603	5.47347	1.16394e-07	5.30401e-06	7.29837
51497	0.512101	6.8488	5.52773	8.87166e-08	4.22866e-06	7.29548
5097	-0.579349	6.26123	-5.52841	8.84148e-08	4.22236e-06	7.29457
117248	-0.96655	2.77948	-5.48277	1.11119e-07	5.10102e-06	7.29004
728568	0.528514	3.0388	5.47168	1.1744e-07	5.32595e-06	7.27392
87178	0.379269	5.28507	5.50616	9.88528e-08	4.63193e-06	7.26702
10440	0.38124	6.22167	5.51276	9.56382e-08	4.48976e-06	7.24662
9413	-1.23586	2.58331	-5.46894	1.19053e-07	5.37598e-06	7.24267
256302	-0.531412	3.81281	-5.48305	1.10961e-07	5.10102e-06	7.23181
1746	-1.9708	-1.88255	-5.4533	1.28691e-07	5.75891e-06	7.23024
9895	-0.326728	4.91734	-5.4903	1.07014e-07	4.96755e-06	7.18901
7832	-0.806326	7.46236	-5.51372	9.51792e-08	4.47666e-06	7.18477
9437	1.16017	-4.01156	5.43762	1.39118e-07	6.12539e-06	7.16702
7482	-0.513464	1.46179	-5.43861	1.38441e-07	6.10736e-06	7.16065
51633	0.60177	3.85932	5.45714	1.26258e-07	5.67044e-06	7.1448
4036	-1.90652	4.922	-5.4849	1.09941e-07	5.06563e-06	7.14287
132946	1.31738	-0.411532	5.43105	1.4373e-07	6.30716e-06	7.1164
51364	-1.06424	3.34787	-5.44953	1.31127e-07	5.84689e-06	7.08699
57510	0.382675	6.1768	5.47879	1.13348e-07	5.19378e-06	7.08423
3176	-0.487766	5.24557	-5.47154	1.17517e-07	5.32595e-06	7.06991
6472	0.428468	6.42315	5.4749	1.15566e-07	5.27595e-06	7.05885
284417	0.977425	-0.604326	5.41695	1.54132e-07	6.65791e-06	7.05327
85235	1.03367	-4.77624	5.42061	1.51359e-07	6.56092e-06	7.04276
256394	-1.94752	2.0437	-5.42598	1.47385e-07	6.42222e-06	7.03884
23405	-0.452833	6.3224	-5.47511	1.15448e-07	5.27595e-06	7.03811
10549	0.474826	6.28721	5.46826	1.19454e-07	5.38431e-06	7.03612
51001	0.559226	4.61279	5.44005	1.37454e-07	6.0746e-06	7.00796
6199	0.562454	5.28889	5.44524	1.33956e-07	5.9411e-06	6.98903
3805	1.38849	-3.93153	5.39689	1.70197e-07	7.25115e-06	6.97987
5534	0.294119	5.82719	5.45383	1.28352e-07	5.75409e-06	6.97741
5939	-0.367961	5.24042	-5.4474	1.32521e-07	5.88798e-06	6.96496
54934	0.273863	4.94317	5.4373	1.39342e-07	6.12539e-06	6.95292
387590	-1.3746	2.99241	-5.41534	1.55362e-07	6.69943e-06	6.94954
64800	-0.75883	1.58032	-5.39391	1.72716e-07	7.34588e-06	6.94462
5471	0.48958	4.5811	5.42466	1.48359e-07	6.45335e-06	6.92552
81034	0.45638	4.92031	5.42785	1.46032e-07	6.38561e-06	6.91528
3766	1.13702	-0.634226	5.38661	1.79053e-07	7.60241e-06	6.91384
1736	0.397716	6.34665	5.44303	1.35433e-07	5.99594e-06	6.90666
9650	0.584639	5.20192	5.42825	1.45738e-07	6.38398e-06	6.90191
340393	1.21657	-2.69269	5.38096	1.84103e-07	7.72458e-06	6.89883
55737	0.410436	7.2965	5.44885	1.31573e-07	5.85629e-06	6.89466
1874	0.317689	5.39796	5.42352	1.49194e-07	6.47836e-06	6.86866
3572	-0.890302	8.69773	-5.45147	1.29871e-07	5.80129e-06	6.85472
109729174	1.43199	-5.36904	5.38225	1.82942e-07	7.71489e-06	6.83708
3674	1.01913	-0.256467	5.36467	1.99474e-07	8.29951e-06	6.81666
3070	0.659247	4.10092	5.38365	1.81683e-07	7.68785e-06	6.78743
6874	0.460528	4.86127	5.4	1.67608e-07	7.16565e-06	6.78726
26224	-0.439758	5.92002	-5.41729	1.53867e-07	6.65791e-06	6.77719
57758	-1.68227	6.8193	-5.42681	1.46786e-07	6.40733e-06	6.77143
10293	0.553321	2.58905	5.35873	2.05385e-07	8.48869e-06	6.76783
285600	-0.556154	1.58154	-5.35375	2.10467e-07	8.68427e-06	6.75019
10468	-1.07228	3.7682	-5.38097	1.84102e-07	7.72458e-06	6.74549
54957	0.44902	3.12715	5.36146	2.02645e-07	8.39702e-06	6.74413
5685	0.377687	6.918	5.41393	1.56452e-07	6.73473e-06	6.74225
79882	-0.297093	5.62546	-5.40626	1.62497e-07	6.98287e-06	6.74191
4634	-1.13587	-2.1717	-5.34908	2.15349e-07	8.85232e-06	6.73602
10217	-0.436975	5.86804	-5.40468	1.63773e-07	7.02558e-06	6.72468
375444	0.559566	2.06866	5.34402	2.20752e-07	9.03376e-06	6.71915
9885	0.386269	6.02203	5.39773	1.69495e-07	7.23361e-06	6.70303
493900	-0.765763	0.974871	-5.33518	2.30531e-07	9.38763e-06	6.68694
55308	0.330415	5.0525	5.3819	1.83259e-07	7.71519e-06	6.68679
117583	-0.448699	4.07692	-5.3722	1.92222e-07	8.04379e-06	6.68328
5797	-0.499993	5.14485	-5.38306	1.82209e-07	7.697e-06	6.65679
55727	-0.365058	5.27038	-5.38395	1.81411e-07	7.68785e-06	6.65031
57639	-0.604776	2.47722	-5.33824	2.27102e-07	9.27837e-06	6.63692
55259	-0.952921	1.13292	-5.32492	2.42391e-07	9.76975e-06	6.629
5885	0.569311	8.56356	5.39999	1.67614e-07	7.16565e-06	6.62786
79094	1.03121	0.605429	5.31998	2.48317e-07	9.98121e-06	6.62613
27189	1.28231	-4.70942	5.32833	2.38381e-07	9.64417e-06	6.62445
729	-1.87365	-1.2276	-5.3146	2.54935e-07	1.01327e-05	6.60145
6921	0.48748	5.82575	5.37109	1.93275e-07	8.06856e-06	6.59737
80263	-0.600889	3.85413	-5.34883	2.15607e-07	8.85232e-06	6.59611
79693	0.394994	4.19975	5.34621	2.18402e-07	8.95231e-06	6.58848
92840	-1.1821	5.41053	-5.36731	1.96905e-07	8.20634e-06	6.55411
30	-0.419025	5.53787	-5.36322	2.00896e-07	8.34473e-06	6.54845
5364	-0.537614	6.67481	-5.37206	1.92358e-07	8.04379e-06	6.54212
144097	0.493265	4.34782	5.33215	2.33975e-07	9.4968e-06	6.52105
22934	0.333734	4.41011	5.33308	2.32904e-07	9.46876e-06	6.50772
79918	0.446446	3.80205	5.31619	2.52958e-07	1.00863e-05	6.4898
79139	0.427466	6.99332	5.36128	2.0283e-07	8.39702e-06	6.48757
29080	0.386117	4.44001	5.32469	2.42663e-07	9.76975e-06	6.46766
79660	-0.660216	5.75731	-5.3505	2.13848e-07	8.80918e-06	6.46713
55847	0.492891	4.13405	5.31708	2.51863e-07	1.00749e-05	6.4621
55038	0.481351	4.24402	5.31636	2.52754e-07	1.00863e-05	6.45225
79915	0.575665	2.94471	5.29043	2.8681e-07	1.12203e-05	6.43249
23359	-1.60974	-0.842052	-5.2752	3.08846e-07	1.18841e-05	6.4237
55794	0.452347	3.49535	5.29537	2.79995e-07	1.09933e-05	6.41051
1954	-0.532962	5.5507	-5.32683	2.40138e-07	9.69947e-06	6.37248
55582	-0.475325	2.29704	-5.27656	3.06815e-07	1.18538e-05	6.36798
55530	1.50828	-4.6517	5.2749	3.0931e-07	1.18841e-05	6.36531
705	0.50966	4.707	5.30407	2.68376e-07	1.0616e-05	6.3614
8208	0.59487	4.25582	5.29604	2.79085e-07	1.09872e-05	6.36013
51571	0.524537	6.45251	5.32869	2.37972e-07	9.6433e-06	6.35727
260293	-1.58478	4.52525	-5.31203	2.58155e-07	1.02443e-05	6.3537
5745	-0.870314	0.37434	-5.25962	3.33103e-07	1.26533e-05	6.35122
23365	-0.423543	7.61007	-5.33787	2.27512e-07	9.27986e-06	6.34391
23234	0.46788	4.41373	5.29528	2.80122e-07	1.09933e-05	6.33973
28316	-1.21674	-3.10586	-5.26068	3.31389e-07	1.26075e-05	6.33725
5150	0.561425	5.47135	5.30875	2.6231e-07	1.03926e-05	6.32369
79968	0.620333	3.70843	5.27831	3.0422e-07	1.17719e-05	6.31673
210	-0.391536	5.98447	-5.31789	2.50862e-07	1.0051e-05	6.30755
54058	0.612628	3.21829	5.2631	3.27534e-07	1.25182e-05	6.30084
55909	-0.433485	3.5219	-5.27476	3.09509e-07	1.18841e-05	6.28969
54829	-1.22076	6.11506	-5.31535	2.53999e-07	1.01116e-05	6.2763
123872	-1.03033	1.60313	-5.24581	3.56143e-07	1.33653e-05	6.25128
5304	-2.52135	4.40014	-5.28985	2.87614e-07	1.12341e-05	6.24204
80332	-0.902058	1.47218	-5.23755	3.70652e-07	1.37851e-05	6.22858
114899	-0.970357	3.77181	-5.27503	3.09112e-07	1.18841e-05	6.22848
865	0.400159	5.57405	5.29061	2.86556e-07	1.12203e-05	6.223
100126791	-1.45482	-0.0649564	-5.23087	3.82803e-07	1.41734e-05	6.22236
83989	-0.401533	4.6483	-5.28297	2.97402e-07	1.15801e-05	6.21796
79723	0.501724	3.42926	5.25139	3.46645e-07	1.30771e-05	6.21558
5241	-2.06382	5.247	-5.2968	2.78056e-07	1.0964e-05	6.21425
154865	-1.08316	-0.498593	-5.226	3.91903e-07	1.43979e-05	6.20189
6122	-0.410406	10.8039	-5.3193	2.49146e-07	9.99839e-06	6.19793
132851	-1.62316	-2.21326	-5.2269	3.90206e-07	1.4362e-05	6.19444
23341	-0.334699	5.23618	-5.27995	3.01799e-07	1.16964e-05	6.16554
400629	1.34106	-3.4825	5.21659	4.10092e-07	1.48956e-05	6.15829
5230	0.423549	8.66473	5.3005	2.73089e-07	1.07853e-05	6.1554
123099	-1.15023	5.61527	-5.28119	2.99999e-07	1.16447e-05	6.13595
1307	-0.686639	6.42092	-5.28332	2.96898e-07	1.15786e-05	6.13426
6586	-0.76015	5.2391	-5.27422	3.1032e-07	1.18969e-05	6.13142
91687	0.535338	3.36645	5.23125	3.82104e-07	1.41686e-05	6.12915
378707	1.02623	-2.77771	5.20556	4.32445e-07	1.5639e-05	6.10913
81563	-0.897592	6.62653	-5.28206	2.98721e-07	1.16133e-05	6.10664
79866	0.558535	2.16608	5.21251	4.18233e-07	1.51692e-05	6.10398
57537	-0.91062	3.03797	-5.23165	3.81358e-07	1.4162e-05	6.09293
8555	-0.57601	3.03336	-5.22886	3.86536e-07	1.42903e-05	6.09263
105369740	-1.5203	-4.31529	-5.20281	4.38212e-07	1.58017e-05	6.09252
10742	-1.03196	3.92968	-5.24584	3.56081e-07	1.33653e-05	6.07873
203259	0.403269	4.60461	5.24176	3.63175e-07	1.35475e-05	6.0767
8604	-0.375693	4.73558	-5.25125	3.46885e-07	1.30771e-05	6.07497
5432	0.358145	5.90029	5.26083	3.31159e-07	1.26075e-05	6.06572
118460	0.385637	4.88052	5.24498	3.57565e-07	1.33984e-05	6.05776
6416	-0.555311	5.29691	-5.25695	3.37447e-07	1.27988e-05	6.054
124936	-0.574504	4.37933	-5.24268	3.61573e-07	1.35274e-05	6.0485
5690	0.352769	6.7471	5.26463	3.25115e-07	1.24449e-05	6.04693
51123	0.498207	6.42414	5.26105	3.3081e-07	1.26075e-05	6.04573
6355	1.39847	1.04152	5.19028	4.65399e-07	1.66373e-05	6.04113
124152	-0.535632	3.89179	-5.22313	3.97364e-07	1.45284e-05	5.99804
55958	-0.397704	5.85635	-5.25059	3.47994e-07	1.3099e-05	5.99616
5338	-0.37953	5.05792	-5.23883	3.68361e-07	1.37203e-05	5.99218
122618	-0.787549	2.29643	-5.1898	4.66463e-07	1.66515e-05	5.97453
25886	0.592142	3.47205	5.19684	4.50978e-07	1.61683e-05	5.96708
9620	-0.857391	7.62093	-5.25614	3.3876e-07	1.28291e-05	5.95597
9918	0.462019	6.4651	5.24238	3.62093e-07	1.35274e-05	5.95567
10827	-0.318782	4.68258	-5.22433	3.95063e-07	1.44765e-05	5.94343
4982	-1.15719	1.62864	-5.17951	4.90063e-07	1.74689e-05	5.93422
11169	0.541928	3.94395	5.19933	4.45605e-07	1.59987e-05	5.93162
7167	0.388856	8.54362	5.25143	3.46588e-07	1.30771e-05	5.93048
55697	0.36056	5.51979	5.22577	3.92339e-07	1.43979e-05	5.92841
100874158	-1.27417	-3.14095	-5.16528	5.24636e-07	1.85682e-05	5.91609
55345	0.51716	2.45103	5.17261	5.06553e-07	1.79538e-05	5.91406
23404	0.348064	4.59227	5.20784	4.2773e-07	1.5491e-05	5.91263
80011	0.348993	6.03968	5.22772	3.88661e-07	1.43263e-05	5.90671
79858	-0.519584	4.11167	-5.20208	4.39758e-07	1.58345e-05	5.88767
90288	-1.02194	1.3586	-5.16168	5.33749e-07	1.88367e-05	5.88266
54963	0.473475	5.0879	5.20504	4.33543e-07	1.5656e-05	5.87549
9812	-0.300986	5.7599	-5.22167	4.00167e-07	1.4599e-05	5.87348
3476	-0.372106	5.94451	-5.22298	3.97646e-07	1.45284e-05	5.86834
387700	-1.2802	-2.36272	-5.14638	5.74212e-07	2.00097e-05	5.83557
6184	0.286603	8.52097	5.22814	3.87874e-07	1.43185e-05	5.8211
8624	0.580953	4.42248	5.17815	4.93281e-07	1.75584e-05	5.80156
9585	0.527832	4.11252	5.17555	4.99465e-07	1.77531e-05	5.79974
4026	-0.51767	7.16189	-5.21745	4.08402e-07	1.48559e-05	5.79429
27023	0.890389	-5.4265	5.15271	5.57115e-07	1.94685e-05	5.77682
11138	-0.498252	5.32404	-5.19221	4.61108e-07	1.65077e-05	5.7551
23324	-0.37374	6.3697	-5.20141	4.41171e-07	1.58624e-05	5.75133
101929181	0.999646	-5.90875	5.15548	5.49789e-07	1.92938e-05	5.74748
2752	-0.620776	10.1234	-5.22026	4.02901e-07	1.46773e-05	5.74175
64946	0.589235	3.14449	5.13534	6.05225e-07	2.09438e-05	5.70562
100128977	-1.99115	-2.37094	-5.10771	6.90167e-07	2.35556e-05	5.67325
55526	0.447423	6.16663	5.17487	5.01094e-07	1.77856e-05	5.65713
196383	-0.48254	4.48648	-5.15689	5.46096e-07	1.91913e-05	5.65428
57633	-1.28021	3.31112	-5.1431	5.83266e-07	2.02685e-05	5.65107
29951	-1.42762	-1.20331	-5.10004	7.15759e-07	2.42471e-05	5.64168
1138	1.4119	0.0359588	5.09952	7.17518e-07	2.42471e-05	5.63714
3586	0.787973	-1.10271	5.09683	7.26708e-07	2.44341e-05	5.62005
23078	-0.484513	5.19293	-5.16138	5.34493e-07	1.88367e-05	5.61442
56898	-0.508902	4.38848	-5.145	5.7798e-07	2.01129e-05	5.61098
55102	-0.350071	5.33732	-5.15982	5.38512e-07	1.89515e-05	5.60176
4330	-0.769408	3.23191	-5.12556	6.34064e-07	2.17602e-05	5.5994
51053	0.626772	4.00195	5.12312	6.41455e-07	2.19835e-05	5.59884
57604	-1.18478	1.36614	-5.09858	7.20715e-07	2.42983e-05	5.59084
2956	0.336392	6.41907	5.16397	5.27939e-07	1.86586e-05	5.58971
23480	0.474965	5.71581	5.15061	5.62736e-07	1.96374e-05	5.57477
3930	0.6594	5.13243	5.14033	5.91001e-07	2.05086e-05	5.57157
4915	-1.14823	4.39258	-5.13913	5.94386e-07	2.05974e-05	5.55768
126204	-1.5257	-5.49162	-5.08447	7.7049e-07	2.5563e-05	5.55713
56917	-0.758188	4.3373	-5.13442	6.07891e-07	2.10068e-05	5.55114
55812	-0.350841	3.02255	-5.10641	6.94454e-07	2.36695e-05	5.54898
29899	0.556483	4.45034	5.1228	6.42455e-07	2.19875e-05	5.5437
1793	-0.449379	6.30758	-5.15333	5.55451e-07	1.94377e-05	5.52964
172	0.422235	3.58618	5.09938	7.18e-07	2.42471e-05	5.51861
23450	0.429896	7.42562	5.15497	5.51134e-07	1.93137e-05	5.51365
84937	0.463334	4.76154	5.11998	6.51099e-07	2.22527e-05	5.50898
6609	-0.363155	5.11405	-5.13402	6.09048e-07	2.10126e-05	5.50649
10720	-2.81651	-1.14478	-5.06653	8.38602e-07	2.74825e-05	5.49332
29088	0.510735	5.53358	5.12899	6.23795e-07	2.14565e-05	5.48701
55176	0.493379	3.376	5.08873	7.55124e-07	2.52007e-05	5.48331
30815	-0.358799	5.47908	-5.13378	6.09745e-07	2.10126e-05	5.48234
23090	-0.690721	2.90988	-5.09035	7.49359e-07	2.50602e-05	5.46997
285962	-0.664057	1.00351	-5.065	8.44707e-07	2.75816e-05	5.46691
100131320	-1.49696	0.903451	-5.06604	8.40569e-07	2.74825e-05	5.45566
132203	-1.76607	-3.07536	-5.05741	8.75465e-07	2.83257e-05	5.44822
9377	0.390684	6.11758	5.12881	6.24352e-07	2.14565e-05	5.44543
84515	0.525587	4.12654	5.09652	7.27777e-07	2.4437e-05	5.44482
101927532	-1.36728	-3.52209	-5.0563	8.80029e-07	2.84364e-05	5.44278
84265	-0.402175	4.26403	-5.10374	7.03296e-07	2.39053e-05	5.4258
27299	1.64782	1.81131	5.05352	8.91642e-07	2.86998e-05	5.42495
339210	0.765684	0.869046	5.04849	9.13e-07	2.91984e-05	5.4127
199974	-2.33481	3.05336	-5.08352	7.73969e-07	2.5642e-05	5.4042
56905	0.389262	5.1274	5.10419	7.01789e-07	2.38867e-05	5.39621
339366	-0.902624	1.74543	-5.05527	8.84297e-07	2.85003e-05	5.39194
90507	-0.530475	4.60202	-5.09753	7.24314e-07	2.43865e-05	5.39056
3663	0.527022	3.69063	5.07139	8.19605e-07	2.69743e-05	5.38685
3483	-1.38408	0.935251	-5.04487	9.28651e-07	2.96228e-05	5.36908
838	1.07325	-3.34326	5.03606	9.67912e-07	3.07176e-05	5.36104
11157	0.30798	3.28018	5.06065	8.62179e-07	2.79686e-05	5.35538
441518	0.718939	4.05208	5.07227	8.1622e-07	2.68985e-05	5.35393
6505	-1.52417	3.6032	-5.08147	7.81509e-07	2.58573e-05	5.3463
157489	-0.579261	1.09782	-5.03813	9.58531e-07	3.04588e-05	5.34021
5820	0.817287	4.28086	5.07047	8.23169e-07	2.70558e-05	5.33688
79902	0.393366	5.64067	5.09278	7.40789e-07	2.4807e-05	5.32029
7056	-0.613981	4.4976	-5.08521	7.67805e-07	2.55398e-05	5.31931
101927075	-1.77485	-3.87881	-5.02516	1.01871e-06	3.19225e-05	5.31042
55646	0.389201	3.70158	5.05813	8.72478e-07	2.82658e-05	5.31027
101927972	-1.22275	-0.422948	-5.02413	1.02363e-06	3.20364e-05	5.3094
2358	1.22741	-2.81124	5.0231	1.02858e-06	3.21508e-05	5.30431
55907	0.423734	5.30148	5.08445	7.70559e-07	2.5563e-05	5.29692
405	-0.309672	6.19901	-5.10086	7.12973e-07	2.42012e-05	5.29606
102723809	-0.879003	-2.41457	-5.01934	1.04688e-06	3.26001e-05	5.28041
55268	-0.530497	5.68309	-5.0886	7.55585e-07	2.52007e-05	5.27224
9665	-0.28565	6.69306	-5.09931	7.18222e-07	2.42471e-05	5.26946
100131067	-0.370998	2.2848	-5.02993	9.96187e-07	3.13748e-05	5.2613
55544	0.69234	4.7844	5.06121	8.59917e-07	2.79316e-05	5.25251
886	-1.3361	-5.02187	-5.01196	1.08366e-06	3.36462e-05	5.25203
6595	-0.439762	7.0542	-5.09439	7.35152e-07	2.46514e-05	5.23203
492311	-0.412067	3.51889	-5.04721	9.18516e-07	2.93371e-05	5.23051
100996941	1.15129	-4.98716	5.02	1.04363e-06	3.25396e-05	5.21856
25769	-1.17144	1.75346	-5.02089	1.03932e-06	3.24458e-05	5.2159
4173	0.566178	6.96349	5.08549	7.66769e-07	2.55395e-05	5.21482
122773	-0.546448	1.40818	-5.01179	1.08453e-06	3.36462e-05	5.21267
3052	0.301542	4.47854	5.05248	8.96016e-07	2.88033e-05	5.20745
686	-0.450858	4.64676	-5.06183	8.57413e-07	2.79231e-05	5.20152
836	0.313702	5.28773	5.06129	8.59604e-07	2.79316e-05	5.1828
10535	0.486226	4.92619	5.04963	9.08098e-07	2.91165e-05	5.17732
3991	-0.993293	3.18462	-5.03356	9.79323e-07	3.09613e-05	5.1758
55299	0.376171	5.19223	5.05538	8.83853e-07	2.85003e-05	5.17095
80324	0.43252	4.31264	5.03181	9.87416e-07	3.1138e-05	5.16169
7165	0.346942	7.05064	5.0743	8.08427e-07	2.6677e-05	5.15787
10768	-0.361881	7.58056	-5.07945	7.88981e-07	2.60699e-05	5.15209
57728	-0.418238	4.70281	-5.05081	9.03083e-07	2.8993e-05	5.15157
2825	-1.0707	0.235973	-4.98823	1.21071e-06	3.71195e-05	5.14305
89846	-1.02916	5.36969	-5.06193	8.57003e-07	2.79231e-05	5.14283
57088	-0.554547	3.91991	-5.02903	1.00036e-06	3.14665e-05	5.10504
4077	-0.391213	7.44735	-5.06619	8.39947e-07	2.74825e-05	5.09557
10728	0.27611	8.3539	5.06943	8.27201e-07	2.71525e-05	5.09258
2676	1.24267	-2.53573	4.97369	1.29554e-06	3.92623e-05	5.09161
129852	-1.33809	-2.84953	-4.97221	1.3045e-06	3.94377e-05	5.08006
4199	1.13963	3.68537	4.99687	1.16285e-06	3.59587e-05	5.07546
344595	-0.62007	2.59336	-4.99677	1.16341e-06	3.59587e-05	5.07194
25876	-1.06458	1.01346	-4.9737	1.29549e-06	3.92623e-05	5.06831
93323	0.498194	3.06697	4.98931	1.2046e-06	3.7002e-05	5.06668
219654	-0.530617	5.01843	-5.03539	9.70967e-07	3.07753e-05	5.05508
4496	1.17671	-3.48474	4.96218	1.36678e-06	4.10215e-05	5.03384
11081	-1.15865	-1.23123	-4.95937	1.38468e-06	4.14088e-05	5.0299
6631	0.365976	6.17795	5.03215	9.85854e-07	3.11282e-05	5.00913
57677	-0.363488	3.73981	-5.00204	1.13513e-06	3.51721e-05	5.00372
57509	-0.616876	6.40762	-5.03824	9.58056e-07	3.04588e-05	4.99813
25759	-0.834715	3.87243	-4.99467	1.17487e-06	3.61781e-05	4.98426
10628	-0.634237	8.71748	-5.04907	9.10491e-07	2.91556e-05	4.98205
117	-0.870488	-0.042032	-4.94948	1.44971e-06	4.27878e-05	4.97994
831	-0.373729	7.68155	-5.03825	9.58008e-07	3.04588e-05	4.96173
9793	0.352376	7.384	5.0278	1.00618e-06	3.16096e-05	4.93323
100507557	-0.577983	1.31692	-4.94562	1.47587e-06	4.34568e-05	4.93215
6774	-0.396923	8.23479	-5.03414	9.76672e-07	3.09167e-05	4.93008
1770	-1.23427	-1.46562	-4.93319	1.56329e-06	4.56527e-05	4.91774
10376	0.411339	7.86513	5.02593	1.01504e-06	3.18475e-05	4.91088
79651	0.519986	4.99948	4.98756	1.21451e-06	3.71379e-05	4.90502
729085	-1.11795	3.05069	-4.96523	1.34756e-06	4.04934e-05	4.90448
11188	-0.359417	6.3932	-5.01298	1.07851e-06	3.35429e-05	4.89357
5239	-0.764437	1.90391	-4.94402	1.4869e-06	4.37301e-05	4.88832
341676	-0.873447	2.36391	-4.94954	1.44931e-06	4.27878e-05	4.87788
387712	-0.747472	-0.488363	-4.92209	1.64561e-06	4.77765e-05	4.86971
79581	0.517127	6.03922	4.9956	1.16978e-06	3.60764e-05	4.85615
338596	-1.29475	2.73419	-4.95629	1.40466e-06	4.18556e-05	4.85249
23246	0.609893	5.79155	4.98747	1.21499e-06	3.71379e-05	4.84925
2588	0.425183	4.57589	4.96995	1.31826e-06	3.98055e-05	4.84839
11016	-0.22697	5.71633	-4.99554	1.17012e-06	3.60764e-05	4.84547
262	0.472641	6.06428	4.99356	1.181e-06	3.63219e-05	4.84273
339965	-1.13822	-0.145552	-4.91399	1.70825e-06	4.93646e-05	4.82405
55756	-0.407234	4.30098	-4.96902	1.324e-06	3.98905e-05	4.82177
6330	-0.714599	2.33038	-4.93457	1.55335e-06	4.54158e-05	4.81773
56204	-0.60846	6.20296	-4.98811	1.21141e-06	3.71195e-05	4.77555
259307	1.00016	2.86357	4.91497	1.70057e-06	4.92572e-05	4.77536
124245	0.31521	5.30587	4.96698	1.33662e-06	4.02133e-05	4.77242
151258	-1.02352	-0.902613	-4.89878	1.83222e-06	5.22791e-05	4.77093
5520	-0.393705	5.81807	-4.9803	1.25627e-06	3.81652e-05	4.76713
1389	-0.351505	6.13183	-4.98322	1.23934e-06	3.77892e-05	4.76583
2331	-0.907174	6.27118	-4.98446	1.23215e-06	3.76163e-05	4.75702
8970	1.17246	1.26551	4.89654	1.8512e-06	5.25795e-05	4.75508
201299	1.00306	-0.307875	4.89452	1.86849e-06	5.28682e-05	4.75307
26092	-0.329647	6.43681	-4.98132	1.25032e-06	3.80774e-05	4.74683
11021	0.233774	5.75663	4.96897	1.32428e-06	3.98905e-05	4.74092
51193	0.430177	4.94165	4.95355	1.42263e-06	4.22392e-05	4.72858
105375401	1.13609	-5.20422	4.91458	1.70361e-06	4.92877e-05	4.72254
5874	-0.681678	5.81946	-4.97318	1.29865e-06	3.93086e-05	4.72057
81873	0.374585	5.56921	4.95962	1.3831e-06	4.14088e-05	4.71794
1032	0.546234	3.10534	4.91138	1.72892e-06	4.96734e-05	4.71446
9813	-0.283541	7.30273	-4.98065	1.25424e-06	3.81501e-05	4.71322
153222	-0.397795	4.74033	-4.95427	1.41788e-06	4.2199e-05	4.71164
10682	0.443131	5.32089	4.95169	1.43494e-06	4.25541e-05	4.70718
201853	-1.08964	2.81109	-4.93005	1.5862e-06	4.61593e-05	4.70439
3422	0.45084	5.8804	4.96021	1.37929e-06	4.1347e-05	4.69735
3475	0.480226	4.8169	4.93954	1.51804e-06	4.45406e-05	4.69452
9675	0.42795	5.27323	4.95011	1.44551e-06	4.27655e-05	4.69282
56929	-0.373146	5.34641	-4.95777	1.39506e-06	4.16193e-05	4.68823
5203	0.597542	4.0899	4.92372	1.63323e-06	4.74724e-05	4.68504
252884	-0.551547	2.65235	-4.90647	1.76853e-06	5.0578e-05	4.67715
941	0.897175	-0.131121	4.87516	2.04217e-06	5.68994e-05	4.67133
51602	0.317801	6.39775	4.95894	1.38747e-06	4.14424e-05	4.66864
219790	0.668909	3.01916	4.89755	1.84266e-06	5.24419e-05	4.66633
55610	-0.406287	4.95335	-4.94668	1.46869e-06	4.32968e-05	4.6633
1663	0.524422	4.55545	4.92084	1.65512e-06	4.79964e-05	4.64886
84866	-0.5856	5.66911	-4.95044	1.44326e-06	4.27496e-05	4.6398
4604	-2.31685	-0.290925	-4.87455	2.04796e-06	5.69971e-05	4.6396
285848	0.942087	-3.88261	4.87331	2.0596e-06	5.71455e-05	4.6376
147646	0.853955	-3.46737	4.8637	2.15228e-06	5.9107e-05	4.6184
4137	-1.3795	6.11134	-4.95379	1.42106e-06	4.22392e-05	4.61502
79679	-1.73434	5.64676	-4.94063	1.51041e-06	4.43688e-05	4.58559
285267	-0.433379	2.95169	-4.89079	1.90078e-06	5.33785e-05	4.58365
54927	0.283405	5.64269	4.93132	1.57686e-06	4.59413e-05	4.58135
55964	1.25123	2.99982	4.87325	2.06019e-06	5.71455e-05	4.57713
11073	0.357986	5.8052	4.93217	1.57068e-06	4.58148e-05	4.57689
2922	-1.42073	1.28704	-4.86434	2.14599e-06	5.9107e-05	4.56991
114815	-1.96862	-0.127988	-4.8576	2.21322e-06	6.02267e-05	4.56897
10300	0.371172	4.20107	4.89736	1.84424e-06	5.24419e-05	4.55952
54962	0.403929	2.78226	4.87114	2.08017e-06	5.76355e-05	4.55542
342125	-1.28098	-1.2069	-4.84599	2.33368e-06	6.27721e-05	4.54764
23109	1.06745	-2.44434	4.8447	2.34756e-06	6.30073e-05	4.54304
54913	0.80485	3.64133	4.877	2.02505e-06	5.64858e-05	4.54221
4299	-0.376181	6.43345	-4.93544	1.54713e-06	4.52872e-05	4.53942
4597	0.563602	4.4385	4.89082	1.90057e-06	5.33785e-05	4.53832
83464	-0.552335	4.30585	-4.90889	1.74893e-06	5.01325e-05	4.53306
5427	0.58444	2.77384	4.86002	2.18882e-06	5.99985e-05	4.52335
80108	-0.592911	1.0168	-4.84804	2.31195e-06	6.23224e-05	4.51636
132720	-0.628673	5.0348	-4.91199	1.72409e-06	4.95921e-05	4.49464
675	0.596747	3.34195	4.86432	2.14619e-06	5.9107e-05	4.49087
51279	-0.452665	5.52098	-4.91332	1.71352e-06	4.93651e-05	4.48948
164832	-1.18942	4.28352	-4.90299	1.79707e-06	5.13352e-05	4.48612
2332	0.313445	5.8731	4.91098	1.73212e-06	4.9708e-05	4.4788
641649	-0.533928	1.87834	-4.84272	2.36883e-06	6.33751e-05	4.4753
11255	1.28827	-5.26176	4.85241	2.26628e-06	6.13571e-05	4.47325
23165	0.368476	6.27464	4.91324	1.71422e-06	4.93651e-05	4.46694
63910	1.11598	2.65153	4.84125	2.38473e-06	6.36998e-05	4.46512
343171	-1.43963	-2.36042	-4.82631	2.55266e-06	6.75668e-05	4.46446
23543	-0.330415	6.3517	-4.91342	1.71278e-06	4.93651e-05	4.44898
23338	-0.556472	5.56175	-4.90678	1.766e-06	5.05636e-05	4.44875
6191	-0.342893	10.554	-4.9364	1.5403e-06	4.51403e-05	4.44769
4839	0.411975	5.4878	4.89421	1.87113e-06	5.28682e-05	4.43666
401498	-1.72116	-2.80733	-4.81904	2.63857e-06	6.93245e-05	4.43514
79187	1.2132	-2.31738	4.81759	2.65595e-06	6.97075e-05	4.4294
11044	0.328473	4.96484	4.88387	1.96222e-06	5.47946e-05	4.42501
55344	0.606037	4.16211	4.85855	2.20359e-06	6.02267e-05	4.42076
100526835	-0.87805	-1.26661	-4.8143	2.69603e-06	7.06104e-05	4.4156
1589	-1.27019	0.933248	-4.8227	2.59497e-06	6.84481e-05	4.41249
113177	-0.669706	0.479837	-4.81657	2.66828e-06	6.99574e-05	4.40934
29117	0.316553	5.91154	4.89384	1.87435e-06	5.28751e-05	4.40218
158399	-0.786671	-0.305609	-4.8124	2.71935e-06	7.10717e-05	4.40063
64097	-0.76085	3.23913	-4.85756	2.2136e-06	6.02267e-05	4.39052
5493	-0.62962	5.81144	-4.89468	1.86715e-06	5.28682e-05	4.38858
54796	-0.694446	3.4852	-4.85834	2.20571e-06	6.02267e-05	4.38722
63922	0.545296	4.37996	4.85336	2.25645e-06	6.11577e-05	4.3801
5119	0.330263	6.64783	4.89412	1.87198e-06	5.28682e-05	4.37612
389033	-1.82886	-1.84608	-4.8047	2.81609e-06	7.3139e-05	4.37504
7374	0.399179	5.71575	4.88516	1.95064e-06	5.45324e-05	4.37469
84189	-2.02049	3.44671	-4.86388	2.15051e-06	5.9107e-05	4.37222
57805	-0.395485	6.37395	-4.89295	1.88206e-06	5.30324e-05	4.36239
10287	0.399844	4.19313	4.85104	2.2805e-06	6.16083e-05	4.36174
7336	0.405793	6.10153	4.88691	1.93505e-06	5.42091e-05	4.36119
80824	-0.493243	6.61544	-4.89541	1.86085e-06	5.27935e-05	4.35786
81789	-0.317514	3.46755	-4.84447	2.35002e-06	6.30073e-05	4.35293
4148	-0.891166	4.32363	-4.8665	2.12484e-06	5.88077e-05	4.34706
116071	1.09237	1.90035	4.8073	2.78308e-06	7.2433e-05	4.3463
6653	-0.574027	6.35836	-4.89187	1.89141e-06	5.32354e-05	4.34508
2909	-0.454477	7.43535	-4.89745	1.84345e-06	5.24419e-05	4.33901
200810	1.80671	-0.139502	4.79418	2.95361e-06	7.60602e-05	4.33156
54664	-0.382527	6.24758	-4.8867	1.9369e-06	5.42091e-05	4.33148
80018	0.310433	5.10541	4.865	2.13952e-06	5.9107e-05	4.32338
5817	0.569664	4.39979	4.84452	2.3494e-06	6.30073e-05	4.31832
3713	1.65219	-4.26212	4.80269	2.84182e-06	7.3641e-05	4.31516
79906	-0.475797	3.06197	-4.82555	2.56154e-06	6.77298e-05	4.31365
51426	-0.323814	4.42144	-4.85807	2.20847e-06	6.02267e-05	4.31266
9867	-0.364054	6.9059	-4.8868	1.93602e-06	5.42091e-05	4.30573
10294	0.356921	6.21507	4.87348	2.05803e-06	5.71455e-05	4.29312
51760	-0.974321	3.85688	-4.85027	2.28859e-06	6.17595e-05	4.29259
2359	0.865211	4.41127	4.83791	2.42139e-06	6.45038e-05	4.28246
197259	0.518172	3.25155	4.81113	2.73501e-06	7.1331e-05	4.27641
146923	-0.449218	5.66869	-4.86481	2.14133e-06	5.9107e-05	4.26627
23704	-1.26863	4.67766	-4.85744	2.21484e-06	6.02267e-05	4.25974
11107	-0.577831	1.46431	-4.78588	3.06666e-06	7.84994e-05	4.2415
203328	-1.26595	5.0942	-4.85503	2.23938e-06	6.08275e-05	4.23959
576	-0.897766	4.53613	-4.84384	2.35678e-06	6.31205e-05	4.23603
8767	0.486345	4.83605	4.83542	2.44895e-06	6.50985e-05	4.23316
23152	-0.327638	6.46479	-4.86414	2.14797e-06	5.9107e-05	4.23054
407032	-1.35332	-3.1522	-4.76789	3.32606e-06	8.39308e-05	4.22162
55204	-0.479412	6.10671	-4.85994	2.18957e-06	5.99985e-05	4.21997
149986	0.383411	5.88455	4.85194	2.27119e-06	6.14233e-05	4.21844
1230	0.746721	3.27944	4.79647	2.92303e-06	7.54439e-05	4.20569
79971	-0.843393	5.1098	-4.8397	2.40169e-06	6.40476e-05	4.18102
10884	-0.847234	6.4357	-4.854	2.24986e-06	6.10455e-05	4.17514
101927752	-0.509342	2.97613	-4.79158	2.98856e-06	7.67707e-05	4.17226
1844	0.698551	2.81654	4.77744	3.18578e-06	8.11177e-05	4.17181
54677	-0.664864	4.57929	-4.83009	2.5092e-06	6.6629e-05	4.16964
5127	0.330184	6.94082	4.8473	2.31985e-06	6.24679e-05	4.15378
6709	-0.368055	8.45459	-4.85946	2.19441e-06	6.00652e-05	4.14814
79847	0.593986	2.21557	4.76415	3.38266e-06	8.51861e-05	4.1455
353	0.431415	6.30757	4.83678	2.43387e-06	6.4767e-05	4.14372
63923	-1.01456	2.18199	-4.78059	3.14078e-06	8.01494e-05	4.14103
23212	0.573749	4.89736	4.81216	2.72236e-06	7.10755e-05	4.13731
51205	-0.461108	4.20886	-4.81031	2.74531e-06	7.15248e-05	4.13408
58478	0.360513	5.69163	4.82971	2.5135e-06	6.6672e-05	4.13398
401541	-0.569672	3.39183	-4.79399	2.95608e-06	7.60602e-05	4.13302
57817	0.873524	0.0998265	4.74625	3.66651e-06	9.06824e-05	4.1317
3908	-0.779499	4.50068	-4.82081	2.61738e-06	6.88404e-05	4.12932
28998	0.547597	5.4695	4.82517	2.56604e-06	6.77767e-05	4.12842
157570	0.806215	2.59767	4.76305	3.39954e-06	8.54649e-05	4.11871
23642	0.575699	5.29331	4.81388	2.70109e-06	7.06686e-05	4.11845
136332	-0.797391	0.34807	-4.74718	3.65114e-06	9.04821e-05	4.11821
6427	0.258618	7.16552	4.84113	2.38609e-06	6.36998e-05	4.11763
111216283	0.634667	-0.720366	4.74242	3.73005e-06	9.19797e-05	4.11723
101930452	0.793498	-2.20104	4.73822	3.8011e-06	9.31775e-05	4.09846
1287	-0.918351	5.14479	-4.8223	2.59971e-06	6.84481e-05	4.09358
84722	0.56287	3.34248	4.76275	3.40403e-06	8.54649e-05	4.06894
26777	0.842501	-3.19146	4.72946	3.95345e-06	9.62592e-05	4.05999
8638	1.17041	3.46584	4.75963	3.45222e-06	8.64131e-05	4.0584
594	-0.404287	4.36417	-4.7962	2.92659e-06	7.54575e-05	4.05752
219348	-0.690608	1.51106	-4.73937	3.78149e-06	9.28798e-05	4.04841
55122	0.304086	5.05428	4.79809	2.9017e-06	7.4971e-05	4.0414
1649	0.53968	4.01943	4.76824	3.32085e-06	8.38843e-05	4.03223
55246	-0.376592	5.31873	-4.80354	2.83095e-06	7.34483e-05	4.01926
92140	0.425028	7.64083	4.82247	2.59772e-06	6.84481e-05	4.0183
5052	0.415955	8.38988	4.82711	2.54339e-06	6.73932e-05	4.01663
643355	-1.35107	-2.15652	-4.71756	4.1698e-06	0.000100727	4.01479
55656	0.367083	5.92257	4.8025	2.8443e-06	7.3641e-05	4.00258
1054	0.346484	5.72865	4.79927	2.88629e-06	7.46504e-05	3.99993
376497	-0.390484	5.11077	-4.79148	2.98986e-06	7.67707e-05	3.99162
8969	1.27154	1.41183	4.71547	4.20906e-06	0.000101184	3.98753
150	-0.866037	4.19701	-4.77725	3.1885e-06	8.11177e-05	3.98375
55605	0.516446	4.6739	4.77686	3.19418e-06	8.11629e-05	3.98242
83657	-0.93553	0.412282	-4.71639	4.19173e-06	0.000101061	3.97933
6614	0.857231	3.98078	4.75381	3.5439e-06	8.83526e-05	3.97812
29100	0.405489	4.94982	4.77766	3.18269e-06	8.11177e-05	3.97478
56912	-0.456366	4.99984	-4.78892	3.02464e-06	7.75836e-05	3.97094
10165	0.40121	4.73339	4.77379	3.23874e-06	8.21439e-05	3.96761
283587	0.829487	-2.49442	4.70525	4.40564e-06	0.000105299	3.96441
84900	0.629934	2.55037	4.725	4.03323e-06	9.78077e-05	3.96246
3155	-0.371295	5.35403	-4.78791	3.0385e-06	7.78589e-05	3.95126
473	-0.339087	7.09518	-4.80484	2.81428e-06	7.3139e-05	3.94719
5558	0.38958	4.01398	4.75241	3.56631e-06	8.87333e-05	3.9394
440145	0.445681	4.33718	4.75972	3.45092e-06	8.64131e-05	3.93797
1272	-1.02512	2.75946	-4.7415	3.74554e-06	9.21788e-05	3.93667
10237	0.513054	5.95563	4.7836	3.0983e-06	7.92279e-05	3.9322
56896	1.88767	-3.90572	4.70671	4.377e-06	0.000104715	3.92562
11201	-0.465013	4.91862	-4.77668	3.1968e-06	8.11629e-05	3.92296
2053	-0.796394	4.68866	-4.77107	3.27868e-06	8.30722e-05	3.91638
2870	0.32813	5.26049	4.77003	3.29413e-06	8.33787e-05	3.91107
79800	-0.369676	2.893	-4.72943	3.9539e-06	9.62592e-05	3.90555
553103	-0.564304	1.25259	-4.70132	4.48358e-06	0.000106752	3.89618
9141	0.420838	5.42434	4.76754	3.33145e-06	8.39815e-05	3.8949
54915	0.333859	6.37174	4.78077	3.1382e-06	8.01494e-05	3.88446
145694	-0.563089	0.259378	-4.68973	4.7215e-06	0.000111141	3.88346
84318	0.437566	3.25235	4.71885	4.14576e-06	0.000100244	3.8733
27235	0.423012	3.36463	4.72004	4.12374e-06	9.98082e-05	3.87057
55848	-0.441236	4.90557	-4.76293	3.40139e-06	8.54649e-05	3.86959
10553	0.632529	5.00019	4.75251	3.56471e-06	8.87333e-05	3.86398
26525	1.2487	-4.59728	4.70469	4.4167e-06	0.000105463	3.85841
730102	-0.66538	3.98695	-4.73764	3.81108e-06	9.33301e-05	3.8421
55238	0.37355	4.58793	4.7395	3.77935e-06	9.28798e-05	3.8372
54888	0.28413	6.40872	4.76977	3.298e-06	8.33918e-05	3.83501
733	0.7284	-1.22571	4.67331	5.0792e-06	0.000117449	3.83324
5982	0.338237	5.23399	4.75031	3.60017e-06	8.94865e-05	3.82907
346389	-0.894607	4.44313	-4.74631	3.66544e-06	9.06824e-05	3.8202
8356	1.12039	-2.88585	4.66983	5.15826e-06	0.000118726	3.81494
91074	-2.50781	2.56434	-4.72576	4.0195e-06	9.757e-05	3.81125
6512	-0.872426	-0.698332	-4.66839	5.19145e-06	0.000119269	3.80805
3456	1.04438	-5.42891	4.70332	4.44382e-06	0.000106008	3.80491
1717	0.646807	6.20085	4.75645	3.5021e-06	8.74856e-05	3.80293
256586	0.594023	2.79024	4.69175	4.67915e-06	0.000110353	3.79846
339768	1.0941	-1.64742	4.66419	5.2891e-06	0.0001214	3.79652
366	1.5287	0.446466	4.66366	5.30151e-06	0.000121573	3.78929
79953	-1.10418	2.31429	-4.69604	4.59058e-06	0.000108573	3.78896
27101	0.354192	6.48552	4.75655	3.50044e-06	8.74856e-05	3.77616
122953	-0.440779	4.45978	-4.72823	3.97525e-06	9.65901e-05	3.77024
253012	-1.77782	-0.781164	-4.66279	5.32193e-06	0.000121817	3.76663
8872	0.315858	6.02031	4.74855	3.62868e-06	9.00151e-05	3.76574
2137	-0.429098	5.19706	-4.74203	3.73656e-06	9.20489e-05	3.76214
8170	-1.23875	-1.61766	-4.65425	5.52718e-06	0.000125591	3.75617
6891	0.616002	4.84326	4.7207	4.11158e-06	9.96108e-05	3.75114
10497	-0.499952	5.67729	-4.74602	3.67022e-06	9.06841e-05	3.74489
7295	0.41106	7.35266	4.75472	3.52946e-06	8.80806e-05	3.73688
629	-1.21528	5.18655	-4.73832	3.79939e-06	9.31775e-05	3.73588
27127	1.46076	-0.696354	4.64804	5.68127e-06	0.000128175	3.73162
80230	-0.278501	6.06048	-4.74427	3.69916e-06	9.13083e-05	3.73072
54923	0.637937	0.922882	4.64852	5.66935e-06	0.000128119	3.71748
4054	-0.436303	6.89435	-4.74909	3.61988e-06	8.98864e-05	3.71726
65055	-0.92027	3.80548	-4.70995	4.31424e-06	0.000103513	3.71413
10785	0.415903	3.45841	4.6798	4.93487e-06	0.000114645	3.70487
10395	-0.570756	5.11455	-4.72879	3.96538e-06	9.64444e-05	3.70481
6135	-0.302116	9.26133	-4.76104	3.4304e-06	8.60402e-05	3.70368
167691	-0.519632	2.68374	-4.68063	4.91656e-06	0.000114433	3.70178
2556	1.76353	-3.90397	4.65193	5.58441e-06	0.00012666	3.70022
114796	-0.596986	3.00701	-4.68038	4.92206e-06	0.000114454	3.69839
8941	1.40037	-4.60339	4.65954	5.39933e-06	0.000123023	3.68348
6468	-0.350388	6.03906	-4.73259	3.89838e-06	9.50938e-05	3.682
7098	-0.573258	3.22703	-4.68146	4.8985e-06	0.000114227	3.66235
55742	-0.378611	6.55858	-4.73466	3.86226e-06	9.43976e-05	3.66065
727936	-0.791026	3.84298	-4.69543	4.60301e-06	0.000108763	3.656
170961	-0.796393	0.464254	-4.63566	6.00094e-06	0.000134271	3.65108
286053	0.45479	4.67385	4.69819	4.54665e-06	0.000108038	3.64596
414	-0.484924	6.89231	-4.7337	3.87902e-06	9.47144e-05	3.64516
4163	-0.607565	4.84228	-4.71082	4.29733e-06	0.000103206	3.63806
1848	-0.551982	5.40234	-4.71604	4.19837e-06	0.000101122	3.63658
5618	-0.748763	7.71479	-4.7355	3.84785e-06	9.4138e-05	3.62152
4200	0.442925	5.08739	4.69846	4.54126e-06	0.000108022	3.61443
200734	-0.393869	5.98165	-4.71715	4.17743e-06	0.000100813	3.6103
55036	-0.632824	3.53135	-4.66932	5.16996e-06	0.000118885	3.60784
8202	0.403803	6.36725	4.71579	4.20292e-06	0.000101134	3.60358
24141	-0.940147	3.11595	-4.67158	5.11847e-06	0.000118138	3.60133
130888	-0.528381	3.07175	-4.65983	5.39231e-06	0.000122975	3.59208
80210	-0.377002	4.51477	-4.68714	4.77619e-06	0.00011211	3.58251
56967	-0.831174	4.12734	-4.68528	4.81594e-06	0.00011283	3.58014
6297	-0.677967	4.30063	-4.68842	4.74904e-06	0.000111683	3.5778
92999	-0.371939	3.98778	-4.67391	5.06566e-06	0.000117354	3.57454
8562	0.252976	6.53143	4.70898	4.3329e-06	0.00010386	3.56613
153643	-1.45277	-1.67832	-4.60723	6.80168e-06	0.000149763	3.56592
55156	0.368983	5.72836	4.69799	4.55071e-06	0.000108038	3.56148
9828	-0.39299	5.9146	-4.70303	4.44966e-06	0.000106046	3.55966
8864	-0.337412	5.15115	-4.69338	4.64521e-06	0.000109656	3.55963
4830	0.638076	6.17235	4.69679	4.57516e-06	0.000108358	3.55806
282617	1.1309	-5.13982	4.63381	6.05019e-06	0.000134888	3.55254
51573	-0.320407	6.74513	-4.70855	4.3412e-06	0.000103959	3.54482
8522	-0.620278	5.11838	-4.69071	4.70084e-06	0.000110759	3.53888
3101	0.940293	1.30154	4.60578	6.84508e-06	0.000150453	3.53276
55239	0.295395	5.46649	4.6876	4.76644e-06	0.000111987	3.53208
90102	-0.621414	4.69477	-4.68106	4.90729e-06	0.000114324	3.5272
3241	0.399148	5.18884	4.67575	5.02447e-06	0.000116509	3.52349
11054	0.393491	5.68724	4.68319	4.86097e-06	0.000113564	3.51969
285958	0.460176	4.07031	4.64788	5.68535e-06	0.000128175	3.51412
51182	0.319922	4.9382	4.67178	5.11393e-06	0.000118138	3.51045
376940	-0.439239	3.96872	-4.66102	5.36383e-06	0.00012255	3.50731
114904	-0.536855	5.34064	-4.68459	4.83065e-06	0.000112962	3.50451
343099	0.532338	2.26654	4.61218	6.65514e-06	0.000146927	3.50171
6573	0.512644	4.68999	4.65701	5.46025e-06	0.000124183	3.49744
158046	-1.1757	0.871741	-4.60308	6.92665e-06	0.000151977	3.49615
50489	-1.2462	0.510374	-4.59724	7.10659e-06	0.000155514	3.49451
260425	-0.573084	5.49959	-4.68556	4.80983e-06	0.000112793	3.49029
952	1.27713	1.34858	4.59412	7.20471e-06	0.000157246	3.48874
55110	0.414917	4.31491	4.64973	5.63908e-06	0.000127551	3.48835
101928738	1.02539	-2.83164	4.58898	7.36891e-06	0.000159848	3.48714
151176	1.18137	-1.51828	4.58682	7.43893e-06	0.000160946	3.48528
8646	-0.991909	3.92636	-4.65395	5.53453e-06	0.000125643	3.47523
4128	-1.12236	3.25675	-4.64591	5.73509e-06	0.000129136	3.4727
101928710	0.926715	-3.9409	4.5927	7.24945e-06	0.000157669	3.46484
51466	-0.776857	7.72893	-4.69778	4.55496e-06	0.000108038	3.46108
6999	1.00366	1.20237	4.58726	7.4244e-06	0.000160771	3.45901
116987	-0.40447	5.6695	-4.67597	5.01956e-06	0.000116503	3.45385
79083	-0.884296	7.9807	-4.69669	4.57717e-06	0.000108358	3.45036
7620	-0.53855	2.10778	-4.60614	6.83427e-06	0.000150348	3.44985
56833	0.847601	3.50787	4.61455	6.58612e-06	0.000145532	3.43218
2012	-0.52262	6.98653	-4.68472	4.82792e-06	0.000112962	3.43199
83660	-0.477191	5.02675	-4.66322	5.31176e-06	0.000121696	3.42986
9923	-0.3642	5.21903	-4.65998	5.38882e-06	0.000122975	3.41211
57477	-0.450276	3.41056	-4.62186	6.37762e-06	0.00014168	3.40425
57104	-0.433989	6.76697	-4.67342	5.07678e-06	0.000117449	3.39539
143879	-0.402046	2.30055	-4.59597	7.1463e-06	0.000156245	3.39369
51669	-0.413497	7.98176	-4.6821	4.88465e-06	0.00011401	3.3904
11182	0.722877	2.36633	4.58334	7.55314e-06	0.000163275	3.3896
54970	-0.472804	4.04411	-4.632	6.09864e-06	0.000135846	3.38714
84191	0.312109	5.32063	4.6478	5.68729e-06	0.000128175	3.38142
6439	1.15763	-3.22807	4.56416	8.21373e-06	0.000175121	3.38029
7869	-0.989771	4.37205	-4.63659	5.97635e-06	0.000133962	3.38026
221545	0.370786	3.73563	4.60975	6.7268e-06	0.000148377	3.37954
65003	0.431532	4.93941	4.63805	5.93781e-06	0.000133218	3.37726
2355	-0.449274	7.1634	-4.67007	5.15281e-06	0.000118726	3.36624
153572	-1.08047	4.60315	-4.63848	5.92652e-06	0.000133085	3.36308
116835	-0.457527	2.92741	-4.59817	7.07778e-06	0.00015502	3.36223
100505771	0.674021	1.57835	4.56523	8.17523e-06	0.000174599	3.35726
50937	-0.741161	4.23986	-4.63525	6.01172e-06	0.000134271	3.35508
6611	0.416999	6.90715	4.66116	5.36069e-06	0.00012255	3.3538
22906	-0.36987	6.27769	-4.65783	5.44023e-06	0.000123841	3.34529
3682	0.370673	3.69676	4.60285	6.93371e-06	0.000151998	3.34457
100506465	1.17957	-4.68983	4.57953	7.68023e-06	0.000165448	3.33811
134285	1.06889	-2.55925	4.54988	8.74115e-06	0.00018369	3.33481
64714	1.13214	-2.74807	4.55023	8.72769e-06	0.000183562	3.32615
10521	-0.328251	9.08457	-4.67	5.15435e-06	0.000118726	3.31637
1955	-0.600096	6.14491	-4.65002	5.63173e-06	0.000127501	3.31028
5031	0.802862	2.10178	4.5578	8.44474e-06	0.000179125	3.30563
257044	-0.559595	-0.0813017	-4.54577	8.89892e-06	0.000186474	3.30467
80896	0.528963	3.78467	4.59337	7.22834e-06	0.000157564	3.29824
84159	-0.498669	5.97507	-4.64369	5.79163e-06	0.000130291	3.29702
6832	0.351396	4.89582	4.61676	6.52225e-06	0.000144377	3.28483
7514	0.221173	7.68011	4.65109	5.60509e-06	0.000127013	3.27792
78999	0.681535	3.82283	4.58225	7.58932e-06	0.000163773	3.2732
5701	0.236139	6.61377	4.63953	5.89909e-06	0.000132588	3.27009
25841	0.797437	2.68391	4.55835	8.42445e-06	0.000178847	3.26573
9694	0.383752	5.45553	4.623	6.34546e-06	0.000141092	3.26293
105371899	0.7227	-6.1146	4.58827	7.39189e-06	0.000160207	3.26265
157769	0.415198	6.27832	4.63462	6.02856e-06	0.000134526	3.26199
10849	0.4213	2.97794	4.56425	8.21047e-06	0.000175121	3.25463
84321	0.465311	3.24602	4.56872	8.05188e-06	0.000172409	3.2522
727	-0.544656	2.76711	-4.57246	7.92111e-06	0.000170048	3.24358
55534	-0.454395	3.95283	-4.59519	7.17074e-06	0.000156642	3.23269
121268	0.631626	0.262566	4.52689	9.65949e-06	0.000199285	3.23234
54619	0.46935	3.29277	4.56529	8.17318e-06	0.000174599	3.22833
6457	1.21328	-4.5488	4.53892	9.16813e-06	0.00019153	3.21691
1445	0.335769	5.98508	4.61808	6.48446e-06	0.000143669	3.21645
1493	1.15152	0.236688	4.51935	9.98071e-06	0.000203354	3.20919
597	0.850763	1.12207	4.52444	9.76267e-06	0.000200417	3.20656
26511	0.271069	3.37399	4.5633	8.24449e-06	0.000175476	3.20289
26056	-0.335322	5.63884	-4.61502	6.5726e-06	0.000145363	3.1978
158158	-0.620318	6.02885	-4.62121	6.39582e-06	0.000141831	3.19484
7168	-0.515632	8.05312	-4.63542	6.00725e-06	0.000134271	3.19345
201501	-0.944544	3.92052	-4.59326	7.23195e-06	0.000157564	3.1934
90390	0.50438	3.06867	4.552	8.66086e-06	0.000182774	3.1924
23189	-0.50834	4.97925	-4.60317	6.92393e-06	0.000151977	3.18765
5872	-0.340669	6.78752	-4.6235	6.3317e-06	0.000140911	3.18723
338328	-0.762725	0.585306	-4.52099	9.90972e-06	0.000202267	3.17652
353514	0.759304	-0.411753	4.51006	1.03902e-05	0.000209837	3.17546
541565	-0.313724	2.81817	-4.54853	8.79256e-06	0.000184614	3.17387
1072	0.281391	9.66352	4.63575	5.99845e-06	0.000134271	3.16697
388152	0.784673	-0.80046	4.50607	1.0571e-05	0.000212708	3.1637
388962	0.409845	3.73037	4.55567	8.52351e-06	0.000180335	3.16004
57468	1.18564	-0.499653	4.50268	1.07268e-05	0.000214694	3.15013
92293	-1.60217	-1.55942	-4.50371	1.0679e-05	0.000213933	3.14595
26953	-0.312672	4.866	-4.589	7.36801e-06	0.000159848	3.13704
197021	0.572282	-1.82213	4.49823	1.09351e-05	0.000217835	3.13426
29893	0.511842	2.1517	4.51729	1.00698e-05	0.000204696	3.12751
8382	-1.15752	1.55028	-4.52192	9.86999e-06	0.000201944	3.12333
4103	1.35915	-5.34287	4.53598	9.28575e-06	0.000193255	3.11978
152330	-0.986802	1.92972	-4.53064	9.50383e-06	0.000196726	3.10998
203068	0.31436	9.65183	4.62156	6.38595e-06	0.000141738	3.10672
2819	-1.44785	1.85184	-4.5287	9.5839e-06	0.000198219	3.10507
3336	0.429391	6.52396	4.59248	7.25664e-06	0.000157688	3.08612
6451	-0.767784	7.87944	-4.60818	6.77332e-06	0.000149271	3.07523
54205	0.377998	6.71488	4.59293	7.24235e-06	0.000157653	3.07427
10245	0.368405	5.35068	4.56893	8.0443e-06	0.000172409	3.06383
57116	1.1857	0.331193	4.48331	1.16616e-05	0.000228826	3.06352
120379	-0.591396	1.11912	-4.4974	1.09742e-05	0.000218324	3.06281
56964	-0.775203	0.789667	-4.49334	1.11682e-05	0.000221064	3.05913
50943	0.75536	2.14421	4.49848	1.09234e-05	0.000217776	3.05289
401944	-0.476611	0.187432	-4.48348	1.16528e-05	0.000228826	3.04854
340348	0.598409	3.9533	4.53154	9.46647e-06	0.000196279	3.0463
220082	1.41309	-4.17784	4.50029	1.0838e-05	0.000216327	3.04557
7504	1.3393	0.144406	4.47624	1.20214e-05	0.000234408	3.03858
55650	-0.369901	4.38447	-4.55535	8.53523e-06	0.000180429	3.03472
9100	0.285194	6.28163	4.57871	7.70757e-06	0.000165893	3.03083
29887	0.621433	4.48407	4.54565	8.90363e-06	0.000186474	3.03037
92689	-0.340762	6.3864	-4.58115	7.62585e-06	0.000164418	3.02374
100506060	0.518677	0.176144	4.47324	1.21778e-05	0.000236531	3.02196
7566	-0.371701	3.32525	-4.52615	9.69054e-06	0.00019969	3.02103
120224	-0.979784	2.82499	-4.52143	9.89078e-06	0.000202046	3.02101
29851	1.14416	-0.0335831	4.47111	1.22895e-05	0.000238142	3.01946
2086	-0.693991	4.41491	-4.55579	8.51883e-06	0.000180335	3.01581
84976	-0.364847	3.36584	-4.52604	9.69518e-06	0.00019969	3.0153
130574	-1.17885	3.38828	-4.53084	9.49535e-06	0.000196714	3.01463
8565	0.31151	6.51588	4.57674	7.7743e-06	0.000167184	3.0139
55335	-0.466657	0.319174	-4.47492	1.20903e-05	0.000235383	3.01115
11227	-0.944554	3.1404	-4.52747	9.63516e-06	0.000199077	3.01106
570	0.824582	-4.80393	4.49041	1.13102e-05	0.00022334	3.00178
101929450	0.952771	-2.94857	4.46467	1.26342e-05	0.000243683	2.99094
392	-0.260386	7.47453	-4.58239	7.58446e-06	0.000163773	2.98772
1459	0.286324	5.85642	4.56138	8.31391e-06	0.000176651	2.98178
25926	0.427961	6.0617	4.56357	8.2347e-06	0.000175417	2.98106
7145	-0.486754	6.92303	-4.57641	7.78565e-06	0.000167284	2.97681
6532	-1.80581	0.372134	-4.47668	1.19989e-05	0.000234153	2.97205
8449	0.217847	5.52019	4.55279	8.63096e-06	0.000182298	2.96826
51421	-0.483647	5.84203	-4.56301	8.2548e-06	0.000175545	2.96809
100131726	1.3597	-4.17782	4.46628	1.25472e-05	0.000242381	2.94935
3182	0.294416	7.45684	4.56872	8.05181e-06	0.000172409	2.94423
151011	-0.397313	5.35083	-4.55118	8.69182e-06	0.000183272	2.93899
79168	0.800907	0.15197	4.45157	1.33644e-05	0.000253832	2.93538
22919	0.286948	7.33325	4.56528	8.1737e-06	0.000174599	2.93152
127700	-0.433065	3.7028	-4.51401	1.0214e-05	0.000206944	2.93118
57716	-0.529433	2.32071	-4.48001	1.18283e-05	0.000231187	2.92085
79031	0.32943	4.77865	4.52547	9.71925e-06	0.000199979	2.91624
23233	-0.25086	4.90793	-4.53157	9.46547e-06	0.000196279	2.89216
23187	-0.406611	6.00964	-4.54605	8.88817e-06	0.000186464	2.89082
401472	0.632835	0.258141	4.44095	1.39854e-05	0.000262818	2.89045
257194	-0.804943	3.32544	-4.49734	1.09772e-05	0.000218324	2.89016
80031	-0.79323	2.13762	-4.47542	1.20639e-05	0.000235053	2.8893
25804	0.400756	6.64268	4.5448	8.9365e-06	0.000187005	2.88668
11069	-0.568501	2.86365	-4.48887	1.13855e-05	0.000224649	2.8861
55829	0.349601	5.95285	4.53863	9.17942e-06	0.000191605	2.88399
4782	-0.357696	7.64469	-4.55757	8.45323e-06	0.000179152	2.87992
101929704	-0.53557	1.45984	-4.45367	1.32443e-05	0.000251936	2.87472
84079	0.389582	5.35692	4.52732	9.64139e-06	0.000199077	2.87187
64759	-0.455332	6.8222	-4.55025	8.72702e-06	0.000183562	2.87186
6637	0.345973	5.2213	4.52202	9.8656e-06	0.000201944	2.86787
79148	-0.594553	1.60387	-4.45305	1.328e-05	0.000252421	2.86294
3640	0.852203	-3.39634	4.43454	1.43738e-05	0.000268294	2.86238
259232	-0.773446	0.951611	-4.44536	1.37245e-05	0.000259033	2.86134
3458	1.30273	-3.06454	4.43173	1.45473e-05	0.000270719	2.8599
100	0.524278	2.88512	4.46207	1.27759e-05	0.000245465	2.85783
57172	0.790397	-1.92599	4.42644	1.48796e-05	0.000275461	2.85409
10036	0.404461	4.50424	4.50021	1.0842e-05	0.000216327	2.85039
10248	0.403208	4.78832	4.50598	1.05747e-05	0.000212708	2.84897
64087	-0.529843	7.55507	-4.55093	8.70146e-06	0.00018332	2.84894
10443	-0.344665	6.18304	-4.53622	9.27609e-06	0.000193255	2.84596
5557	0.455064	3.27323	4.47364	1.21568e-05	0.000236486	2.8453
6844	-0.390954	5.88251	-4.53237	9.43267e-06	0.000195905	2.83998
7704	-1.40688	-0.123873	-4.43235	1.45088e-05	0.000270408	2.83835
27000	0.304764	5.10579	4.51204	1.03014e-05	0.000208213	2.8314
1633	0.379042	4.76313	4.50667	1.05436e-05	0.00021259	2.8287
85352	-0.867367	1.04101	-4.44073	1.39986e-05	0.000262866	2.82637
100129583	-0.662554	1.71673	-4.44755	1.35963e-05	0.000257059	2.82554
100268168	-0.497788	-0.975284	-4.42037	1.52693e-05	0.000281002	2.82322
6097	-0.833721	4.9137	-4.51509	1.01664e-05	0.000206154	2.81946
6657	1.959	-2.19019	4.42042	1.52659e-05	0.000281002	2.81862
23582	-0.330671	5.08372	-4.51518	1.01622e-05	0.000206154	2.8116
83594	-0.501887	4.37197	-4.50391	1.06702e-05	0.000213933	2.80952
255743	-0.888434	6.93457	-4.53827	9.19391e-06	0.000191747	2.80793
6430	-0.368024	7.31345	-4.53589	9.28956e-06	0.000193255	2.80098
153020	0.562353	3.41298	4.46104	1.28324e-05	0.000246151	2.7996
1975	-0.281149	8.54777	-4.54346	8.9887e-06	0.000187939	2.79741
51386	-0.397388	6.90796	-4.53289	9.4115e-06	0.000195629	2.79517
10174	-0.457203	6.39587	-4.52533	9.72528e-06	0.000199979	2.79344
22998	-0.750592	5.87255	-4.52174	9.87763e-06	0.000201944	2.79245
143425	-1.83058	0.870038	-4.43917	1.40923e-05	0.000264169	2.78977
107984660	-0.767292	-0.429205	-4.41357	1.57182e-05	0.000287995	2.78619
55068	-0.703671	2.01855	-4.44099	1.39834e-05	0.000262818	2.77824
5445	-0.432169	6.22793	-4.51919	9.9875e-06	0.000203354	2.77575
7106	-0.442491	5.18741	-4.50437	1.06489e-05	0.000213847	2.77459
5081	2.01015	-3.08008	4.41611	1.55487e-05	0.000285932	2.77396
1875	0.553293	3.83074	4.46494	1.26195e-05	0.000243588	2.77066
338339	1.1921	-4.2211	4.42231	1.5144e-05	0.000279523	2.76993
55830	-0.2537	5.86354	-4.51364	1.02303e-05	0.000206944	2.76755
5693	0.37141	6.80138	4.51848	1.00181e-05	0.000203811	2.76346
81603	-0.328565	6.74473	-4.52185	9.87314e-06	0.000201944	2.76309
83449	0.66652	-1.45201	4.4025	1.64751e-05	0.000297688	2.76147
389903	1.33136	-4.8979	4.43754	1.4191e-05	0.00026508	2.74769
63893	0.327349	5.86833	4.50252	1.07343e-05	0.000214694	2.74647
341	0.703826	5.46107	4.49114	1.12745e-05	0.000222989	2.74142
80129	-0.894047	4.27164	-4.48626	1.15143e-05	0.00022683	2.73867
23428	-0.757481	6.89821	-4.52038	9.93592e-06	0.000202636	2.73821
3953	-0.612054	2.74046	-4.44914	1.3504e-05	0.000255773	2.73342
5160	0.293121	5.9656	4.50095	1.08073e-05	0.000215981	2.7312
8821	-0.722997	5.80143	-4.50808	1.04794e-05	0.000211467	2.72989
91893	-0.434017	1.67225	-4.42137	1.52046e-05	0.000280226	2.72564
148113	-0.773769	3.47901	-4.46055	1.28594e-05	0.000246309	2.7255
26071	0.448204	5.22776	4.48456	1.1599e-05	0.000227958	2.71879
388796	0.515873	4.38543	4.46088	1.28413e-05	0.000246151	2.71854
84898	-0.601076	6.90279	-4.5137	1.02279e-05	0.000206944	2.71707
7014	0.245324	4.94053	4.48235	1.17096e-05	0.000229275	2.71595
506	0.252686	8.97494	4.52467	9.75298e-06	0.000200383	2.7158
56243	-0.317838	7.29577	-4.51528	1.0158e-05	0.000206154	2.71455
4582	-1.13872	8.46439	-4.52404	9.77959e-06	0.000200598	2.71095
152789	1.18167	-0.0023489	4.39099	1.73e-05	0.000310283	2.70946
5026	1.0899	-0.634068	4.38891	1.74526e-05	0.000311729	2.70739
57152	1.47893	-4.05386	4.40445	1.63391e-05	0.000295876	2.69869
54994	0.36089	6.78735	4.50377	1.06766e-05	0.000213933	2.69678
146206	0.940534	1.26019	4.39594	1.69404e-05	0.000304988	2.69667
57404	-0.257819	5.03516	-4.48276	1.1689e-05	0.000229184	2.69473
158511	1.59586	-3.75529	4.41069	1.59114e-05	0.000290242	2.69361
51191	0.862581	3.27287	4.43053	1.46219e-05	0.000271904	2.69126
27183	0.267706	5.71609	4.48691	1.14819e-05	0.000226371	2.68785
9711	0.271743	5.26917	4.48113	1.17716e-05	0.000230258	2.68533
100422953	-0.958059	-5.54742	-4.40493	1.6306e-05	0.000295491	2.67816
3975	1.68939	-4.56806	4.40603	1.62299e-05	0.000294326	2.67713
339230	0.435517	4.75336	4.45796	1.30033e-05	0.000248109	2.67539
57185	-0.409345	5.30051	-4.48511	1.15712e-05	0.000227771	2.67385
80762	-0.289973	7.26327	-4.50476	1.06309e-05	0.000213657	2.67142
4940	0.706451	6.7644	4.49613	1.10343e-05	0.000219281	2.67092
6897	0.321665	6.67732	4.4954	1.10694e-05	0.000219281	2.66994
55714	-0.762525	3.07387	-4.44234	1.39026e-05	0.000261656	2.66961
100507003	1.20962	-5.10266	4.422	1.51635e-05	0.000279677	2.66578
80169	-0.419102	5.09072	-4.4793	1.18645e-05	0.000231712	2.66522
129607	0.852395	3.54388	4.42969	1.46748e-05	0.000272481	2.66465
5046	-0.896996	4.19252	-4.47216	1.22344e-05	0.000237444	2.66401
27303	-0.513163	3.50652	-4.44523	1.3732e-05	0.000259033	2.66359
64689	-0.220473	5.64877	-4.48471	1.15913e-05	0.000227958	2.66199
4172	0.330121	6.98798	4.49555	1.10624e-05	0.000219281	2.65887
36	-0.691777	6.45808	-4.49593	1.10442e-05	0.000219281	2.65747
9398	0.519488	1.06786	4.38693	1.75997e-05	0.00031368	2.65713
80777	0.255053	5.91678	4.4823	1.17121e-05	0.000229275	2.64993
79080	0.37842	4.53568	4.45381	1.32364e-05	0.000251936	2.64938
6164	-0.321419	8.44759	-4.50598	1.05751e-05	0.000212708	2.64724
4239	-0.894207	4.85463	-4.4715	1.22693e-05	0.000237937	2.64312
10279	-1.20716	2.08057	-4.41119	1.58779e-05	0.000290057	2.6396
292	0.304177	7.89521	4.49545	1.10667e-05	0.000219281	2.6276
54968	0.416611	4.79419	4.45418	1.32156e-05	0.000251775	2.62394
6949	0.281734	5.96379	4.47346	1.2166e-05	0.000236486	2.62238
6342	-0.294426	7.10144	-4.49063	1.12996e-05	0.000223308	2.61968
10814	1.73197	-4.17948	4.38623	1.76524e-05	0.000314395	2.61881
5604	0.267689	5.48087	4.46879	1.24129e-05	0.000240347	2.61874
924	0.875491	1.46681	4.37573	1.84541e-05	0.000325874	2.60708
56034	-0.512262	4.64072	-4.45798	1.30019e-05	0.000248109	2.60644
222166	-0.581602	5.06561	-4.46389	1.26765e-05	0.000244121	2.60447
3002	1.25753	0.322754	4.36574	1.92494e-05	0.000338071	2.6032
256158	-0.815246	0.640797	-4.37813	1.82677e-05	0.000323231	2.602
340990	0.868729	-5.24576	4.41081	1.59035e-05	0.000290242	2.59381
8445	0.365547	5.33546	4.45938	1.29243e-05	0.00024717	2.59227
23007	1.67648	1.96344	4.37459	1.8543e-05	0.000327212	2.5895
322	-0.537903	4.26896	-4.44353	1.38323e-05	0.000260728	2.58552
51645	0.368208	5.09243	4.45017	1.34447e-05	0.000255013	2.58217
6373	1.32319	2.40597	4.38193	1.79761e-05	0.000319018	2.58072
100131187	-0.475377	5.977	-4.46814	1.24476e-05	0.000240831	2.57683
63895	-0.955529	3.72428	-4.43216	1.45204e-05	0.000270421	2.57342
253190	-1.03184	2.34898	-4.40709	1.61567e-05	0.000293428	2.57232
57000	-0.459167	-1.03722	-4.3553	2.01152e-05	0.000349176	2.57159
2121	-0.566076	4.5092	-4.44713	1.36206e-05	0.000257323	2.57143
79642	-0.729633	1.86736	-4.38568	1.76936e-05	0.000314903	2.56945
344875	1.22598	-4.04929	4.37393	1.85953e-05	0.000327901	2.56765
55661	0.345204	6.20709	4.46406	1.26674e-05	0.000244121	2.56406
84173	-0.25765	4.46824	-4.43815	1.41537e-05	0.00026498	2.56297
9047	0.811154	1.5293	4.36456	1.93453e-05	0.000339203	2.56247
10673	0.649634	3.40349	4.40081	1.65939e-05	0.0002994	2.56003
54551	-0.734107	-0.360123	-4.35639	2.00231e-05	0.000348387	2.55946
55793	-0.498718	5.79013	-4.46338	1.27047e-05	0.000244319	2.55765
4624	0.944316	-5.13141	4.39023	1.73553e-05	0.000310659	2.55263
1296	-0.82058	5.77136	-4.46163	1.28003e-05	0.000245743	2.5518
22865	-1.2989	-5.00493	-4.35972	1.97445e-05	0.000344263	2.55095
387509	-0.44492	3.58496	-4.41593	1.55607e-05	0.000285942	2.54819
10578	1.02106	1.18005	4.35519	2.01245e-05	0.000349176	2.53544
5393	0.320139	4.71049	4.42973	1.46718e-05	0.000272481	2.53326
6375	0.970759	-1.59396	4.34297	2.11868e-05	0.000364604	2.53302
1104	0.395065	5.79877	4.44908	1.35077e-05	0.000255773	2.53055
58190	-0.252888	6.96348	-4.46678	1.25205e-05	0.000242054	2.53029
8658	-0.402607	5.73832	-4.45583	1.31227e-05	0.000250197	2.52991
1036	-0.883654	0.918111	-4.36269	1.94984e-05	0.000340928	2.52514
900	-0.346716	6.17641	-4.45992	1.28943e-05	0.000246787	2.5246
80310	-0.564355	4.14842	-4.42701	1.48432e-05	0.000274992	2.52165
283991	0.40947	5.06181	4.42815	1.47711e-05	0.000273861	2.51866
223	-0.316769	7.1988	-4.46334	1.27064e-05	0.000244319	2.50386
4790	-0.32972	5.98104	-4.45013	1.34471e-05	0.000255013	2.4972
28511	0.285624	5.62556	4.43768	1.41825e-05	0.00026508	2.49409
375287	-0.383958	3.85423	-4.4115	1.58568e-05	0.000289885	2.49368
4598	0.395928	4.36943	4.40763	1.61199e-05	0.000293363	2.48569
2066	-1.33743	4.79806	-4.4396	1.40663e-05	0.00026394	2.4837
3804	0.961112	-5.29283	4.37057	1.88605e-05	0.000332108	2.48358
9986	0.428438	4.34338	4.40749	1.61296e-05	0.000293363	2.48205
399473	-0.516774	1.45608	-4.3546	2.01751e-05	0.000349809	2.47834
5682	0.300649	6.10002	4.43905	1.40998e-05	0.000264169	2.46574
26960	-0.714038	3.78504	-4.40772	1.6114e-05	0.000293363	2.45549
2946	-0.832284	3.45935	-4.39117	1.72868e-05	0.000310283	2.4516
284029	-0.55618	1.4441	-4.34905	2.06516e-05	0.000357075	2.44731
401505	0.352147	4.13201	4.3896	1.74021e-05	0.00031105	2.44526
57020	-0.368024	6.08201	-4.43782	1.41737e-05	0.00026508	2.44526
10650	0.574887	1.65012	4.33821	2.16149e-05	0.00037013	2.44493
25992	-0.576457	4.59224	-4.41505	1.56195e-05	0.000286811	2.44075
4072	0.464918	7.63884	4.44798	1.35713e-05	0.000256781	2.44015
221294	-0.369005	5.52265	-4.42889	1.47246e-05	0.000273202	2.43946
6323	1.37731	-3.68914	4.34432	2.10667e-05	0.000363244	2.43644
51499	0.293888	4.71858	4.40713	1.61541e-05	0.000293428	2.43445
166336	-0.563538	4.43318	-4.40958	1.59867e-05	0.000291403	2.43313
23107	-0.269911	6.05264	-4.43424	1.43925e-05	0.00026844	2.43199
3824	0.762793	0.849688	4.32589	2.27611e-05	0.000385059	2.42526
100131755	-0.711952	3.18417	-4.37785	1.82889e-05	0.000323231	2.42296
957	-0.637398	5.38411	-4.42474	1.49878e-05	0.000277051	2.4139
3326	0.362859	10.717	4.45909	1.29406e-05	0.000247292	2.41271
57147	-0.30686	4.96208	-4.41356	1.57187e-05	0.000287995	2.41112
3617	-0.719384	-0.830434	-4.31319	2.40033e-05	0.000399559	2.39816
100874246	0.881989	-2.71248	4.30883	2.44454e-05	0.000405536	2.39752
121214	1.05742	-4.51091	4.33861	2.15781e-05	0.000370011	2.3973
85320	-1.5132	3.92255	-4.39562	1.69632e-05	0.000305179	2.39205
114614	0.702117	-0.263139	4.3088	2.44486e-05	0.000405536	2.39177
10063	0.424499	4.9257	4.39649	1.69012e-05	0.000304503	2.39148
7411	0.279677	5.57196	4.41239	1.57968e-05	0.000289214	2.38619
375607	1.01936	-4.88482	4.34294	2.11896e-05	0.000364604	2.37738
9429	-0.563518	1.28647	-4.32962	2.24082e-05	0.000380053	2.3749
6938	-0.264761	6.37476	-4.42352	1.50658e-05	0.000278286	2.37011
54884	-0.364747	6.49457	-4.42478	1.49851e-05	0.000277051	2.36909
165918	0.277631	4.73201	4.39195	1.72292e-05	0.000309517	2.36629
83872	-0.739437	4.78241	-4.402	1.65102e-05	0.000298107	2.36078
9480	2.05829	-1.05015	4.29781	2.55953e-05	0.000421032	2.35701
80034	-0.697509	0.725479	-4.31439	2.38833e-05	0.000398284	2.35569
351	-0.48751	9.80768	-4.44245	1.38962e-05	0.000261656	2.35415
4102	1.87786	-4.09523	4.33219	2.21679e-05	0.000377521	2.35137
54972	0.651884	6.26422	4.40661	1.61898e-05	0.000293814	2.34496
9321	-0.292208	5.92517	-4.41155	1.58536e-05	0.000289885	2.33931
692086	0.799091	-1.98798	4.29139	2.62901e-05	0.000430912	2.337
64858	0.330015	3.71275	4.35648	2.00155e-05	0.000348387	2.33214
57577	-0.442247	3.74057	-4.36569	1.92535e-05	0.000338071	2.33196
1978	0.704016	5.39531	4.3845	1.77821e-05	0.000316026	2.32743
10413	-0.451528	6.46628	-4.41401	1.56882e-05	0.00028786	2.32697
150709	-0.328039	0.913683	-4.30517	2.48217e-05	0.000410358	2.32391
55198	-0.322443	5.69446	-4.39739	1.68365e-05	0.000303557	2.30247
8897	-0.348312	3.11685	-4.34121	2.13441e-05	0.000366502	2.2984
101928399	0.771794	-0.738538	4.28146	2.73993e-05	0.000445278	2.29538
57129	0.347805	5.32809	4.38069	1.80708e-05	0.000320242	2.28662
55020	-0.387651	4.60374	-4.37282	1.86823e-05	0.000329204	2.28452
64760	-0.35724	5.71143	-4.39036	1.73458e-05	0.000310659	2.28451
374868	-0.310676	4.42549	-4.3699	1.89144e-05	0.000332587	2.28431
84823	0.36974	5.99448	4.39003	1.73702e-05	0.000310703	2.28193
100101467	-0.368195	4.14689	-4.36322	1.94548e-05	0.000340405	2.28028
389396	1.49622	-5.49629	4.331	2.2279e-05	0.000378637	2.28018
101954278	0.79942	-2.98604	4.27949	2.76241e-05	0.000447762	2.27977
9033	0.685221	-1.44869	4.27596	2.80325e-05	0.000453202	2.27826
23111	-0.457396	5.23033	-4.38517	1.77314e-05	0.000315351	2.27667
4862	-0.650883	3.68033	-4.34887	2.06672e-05	0.000357098	2.27083
105377267	-1.98032	-5.06497	-4.28109	2.74409e-05	0.000445664	2.25792
25839	0.306918	5.72603	4.38135	1.80204e-05	0.000319577	2.25678
1742	-0.477477	3.76808	-4.34677	2.08511e-05	0.000359776	2.25601
122786	-0.581746	6.21211	-4.39414	1.707e-05	0.000306878	2.2538
84678	0.255358	5.13468	4.37035	1.88781e-05	0.000332182	2.25176
7226	0.668298	4.27665	4.33639	2.17805e-05	0.000372198	2.25113
468	0.313504	8.03907	4.40334	1.64162e-05	0.000296895	2.24911
129880	-0.324924	2.86319	-4.31896	2.34316e-05	0.000393431	2.24766
64080	-0.397994	2.79035	-4.32118	2.32141e-05	0.000391056	2.24487
8482	0.501662	2.98977	4.31027	2.42985e-05	0.000403585	2.23905
116328	-1.19741	-1.28567	-4.26929	2.88191e-05	0.00046441	2.23848
80208	-0.291229	6.50837	-4.39086	1.73093e-05	0.000310283	2.23199
4685	-1.06298	3.34309	-4.34233	2.12433e-05	0.000365276	2.2299
100507406	0.568078	-6.27236	4.33533	2.1877e-05	0.000373591	2.22953
2067	-0.276661	5.77635	-4.37782	1.82914e-05	0.000323231	2.22594
134549	-1.04964	4.53251	-4.35834	1.98594e-05	0.000346024	2.22504
102723547	1.1517	-5.20144	4.31507	2.38157e-05	0.00039769	2.2236
3344	0.397915	3.66397	4.32659	2.26943e-05	0.000384382	2.21453
956	-0.91144	1.78674	-4.29289	2.61255e-05	0.000428779	2.21318
8777	-0.427031	4.97434	-4.36522	1.92915e-05	0.0003385	2.21191
8550	0.239818	5.34742	4.36213	1.9545e-05	0.000341262	2.20238
5424	0.407412	4.52616	4.33701	2.17234e-05	0.000371478	2.19886
653160	-0.434735	1.23926	-4.27624	2.79996e-05	0.000452963	2.19699
84747	-0.465148	4.98639	-4.36249	1.9515e-05	0.000340978	2.19535
27346	0.671792	5.22223	4.35286	2.03232e-05	0.000351642	2.19228
79026	-0.478075	10.2393	-4.4033	1.64193e-05	0.000296895	2.18419
169792	-0.6908	2.77714	-4.30832	2.44971e-05	0.00040607	2.18364
127435	-0.730687	5.22385	-4.36347	1.94342e-05	0.000340283	2.18096
147645	0.777331	1.12417	4.26328	2.9547e-05	0.000473379	2.1805
56666	1.01916	1.74867	4.26619	2.91918e-05	0.000468897	2.18019
116225	0.376656	4.43831	4.33132	2.22489e-05	0.000378383	2.179
54760	-0.67642	1.93136	-4.28252	2.72781e-05	0.000443599	2.17549
86	0.301226	6.06588	4.36437	1.93612e-05	0.000339243	2.16495
64518	-0.916357	-0.629436	-4.25152	3.10205e-05	0.000492862	2.16308
10576	0.382087	7.48332	4.37852	1.82376e-05	0.000322967	2.16169
55140	-0.345957	5.15586	-4.35324	2.02904e-05	0.000351319	2.15773
23022	-0.518841	7.78283	-4.38227	1.79505e-05	0.000318791	2.15614
124637	-0.525388	1.10428	-4.26816	2.89552e-05	0.0004663	2.15575
100271846	1.43969	-4.70378	4.27675	2.79405e-05	0.000452302	2.15534
4735	-0.23448	8.70409	-4.38714	1.75843e-05	0.00031363	2.15452
563	-1.1418	9.23724	-4.3876	1.75496e-05	0.000313237	2.13996
23387	-0.493855	5.53284	-4.35547	2.0101e-05	0.000349176	2.13697
80758	0.625015	1.43024	4.25431	3.0665e-05	0.000489087	2.13591
100507246	0.447047	4.72087	4.3258	2.27698e-05	0.000385059	2.13003
84699	0.87634	-4.91486	4.26782	2.89956e-05	0.000466649	2.12547
7799	-0.30149	5.84073	-4.35597	2.00587e-05	0.000348763	2.12466
101929497	-1.24205	-4.32214	-4.23859	3.27218e-05	0.000515359	2.12113
196740	-0.536016	3.96162	-4.32144	2.31889e-05	0.000390896	2.1178
56300	0.94011	-5.39075	4.28715	2.67584e-05	0.000436574	2.11564
56902	0.254975	4.82919	4.32933	2.24352e-05	0.000380252	2.11174
55504	-0.729372	4.01404	-4.32487	2.28581e-05	0.000385843	2.11159
51309	-0.595802	4.56839	-4.33248	2.2141e-05	0.000377322	2.10829
215	0.435667	4.5075	4.31393	2.39291e-05	0.00039878	2.10344
402381	1.17382	-4.50177	4.26765	2.90157e-05	0.000466671	2.10144
92126	-0.67586	2.47349	-4.28303	2.72202e-05	0.000443219	2.10084
1537	0.460269	6.82303	4.35398	2.02279e-05	0.00035048	2.09502
5437	0.339515	5.71764	4.33724	2.17024e-05	0.000371374	2.09031
230	1.04716	3.37455	4.27314	2.83626e-05	0.000457943	2.08788
7417	0.324762	6.00332	4.34299	2.11847e-05	0.000364604	2.08591
25943	-0.344675	4.38355	-4.319	2.34277e-05	0.000393431	2.08331
84627	-0.65138	4.21714	-4.31747	2.3578e-05	0.000395046	2.0808
25959	-0.340648	6.0548	-4.34692	2.08375e-05	0.000359776	2.08011
1266	-0.544464	7.39794	-4.35994	1.97257e-05	0.000344176	2.07817
88745	0.284609	5.5082	4.33147	2.2235e-05	0.000378383	2.07352
5346	-1.34646	2.70127	-4.2874	2.67302e-05	0.0004364	2.06968
126205	-1.69848	-4.06002	-4.22081	3.52092e-05	0.000548482	2.0647
84957	0.381862	2.92502	4.26152	2.97624e-05	0.000475606	2.06458
79758	-0.354604	3.6679	-4.2935	2.606e-05	0.000427986	2.06451
140739	0.332561	5.03746	4.31963	2.33652e-05	0.00039307	2.06316
6362	1.55129	0.970541	4.2259	3.44792e-05	0.000539885	2.05745
55840	0.773468	1.67106	4.23856	3.27265e-05	0.000515359	2.05612
27327	-0.246425	6.09216	-4.33997	2.14555e-05	0.000368162	2.05387
9353	-0.534084	3.73956	-4.29911	2.54568e-05	0.000419464	2.05308
9742	-0.481472	5.63459	-4.33497	2.19106e-05	0.000373908	2.05129
5883	0.415126	4.11515	4.28976	2.64688e-05	0.000432985	2.05076
1960	-0.882821	3.86308	-4.30269	2.50798e-05	0.000414349	2.05006
3627	1.18311	4.47731	4.28891	2.65627e-05	0.000434027	2.04423
83861	-0.354096	4.57974	-4.31224	2.40987e-05	0.000400534	2.03785
5295	-0.533134	6.65688	-4.34208	2.1266e-05	0.000365414	2.02709
7453	0.428357	6.87794	4.33825	2.16113e-05	0.00037013	2.0246
27166	0.262677	5.48091	4.31868	2.34584e-05	0.000393502	2.023
6877	0.356404	2.42934	4.24609	3.17251e-05	0.000502771	2.01787
80216	-0.399755	4.61673	-4.30663	2.46708e-05	0.000408406	2.01389
2517	-0.410211	5.67642	-4.32568	2.27807e-05	0.000385059	2.00855
10199	0.244313	5.6502	4.31893	2.34341e-05	0.000393431	2.00694
643763	-1.34011	-3.17563	-4.20299	3.78811e-05	0.000583603	2.00405
10713	0.206376	6.01887	4.32273	2.30644e-05	0.000389061	1.99888
283867	-0.889288	-0.45622	-4.2092	3.69281e-05	0.000572109	1.99717
30846	-0.507782	6.34182	-4.33002	2.23704e-05	0.000379931	1.99569
386758	-0.647988	0.162094	-4.21197	3.65104e-05	0.000565991	1.9901
3638	0.574441	5.93417	4.31618	2.37055e-05	0.000396916	1.98974
23076	0.288499	5.72252	4.31522	2.38009e-05	0.00039769	1.98681
201625	-0.837149	-0.65666	-4.20302	3.78769e-05	0.000583603	1.98353
100529239	0.896876	-5.03405	4.23784	3.28237e-05	0.000516563	1.98086
5793	-0.484891	5.29398	-4.31298	2.40246e-05	0.00039957	1.97543
54836	-0.480526	5.53461	-4.31315	2.40079e-05	0.000399559	1.97054
89765	-0.778137	2.74003	-4.25053	3.11481e-05	0.000494573	1.96903
55870	-0.411492	7.01382	-4.32967	2.24029e-05	0.000380053	1.96821
26233	0.546919	4.63289	4.28081	2.74726e-05	0.000445888	1.96687
114987	-0.465241	3.38	-4.26578	2.92412e-05	0.000469387	1.96062
348235	0.492775	5.36463	4.29774	2.56027e-05	0.000421032	1.95945
56957	-0.355613	6.3028	-4.31856	2.347e-05	0.000393502	1.95345
100129215	0.554145	-0.753209	4.19039	3.98861e-05	0.000609212	1.95279
100287898	-0.867502	-0.529212	-4.19593	3.89934e-05	0.000598886	1.95266
399967	0.80924	-5.24654	4.23736	3.2889e-05	0.000517263	1.95173
25852	0.210633	5.37386	4.29958	2.54071e-05	0.0004192	1.94889
150223	0.437204	4.15919	4.26236	2.96591e-05	0.000474565	1.94566
10412	-0.304012	6.30281	-4.316	2.37234e-05	0.000396948	1.94548
375190	-0.3519	2.61283	-4.23532	3.31662e-05	0.000520307	1.94412
23616	0.454267	4.14634	4.26211	2.96894e-05	0.000474744	1.94303
283102	-1.09289	-2.76355	-4.1849	4.07915e-05	0.000619797	1.93629
509	0.299621	7.40164	4.31988	2.33414e-05	0.000392934	1.93303
10113	0.219017	6.16031	4.30676	2.46576e-05	0.000408406	1.93286
3030	-0.206712	7.70504	-4.32499	2.28471e-05	0.000385843	1.93251
3800	-0.939323	3.90003	-4.27827	2.77643e-05	0.000449743	1.92721
8425	-0.42777	5.26604	-4.29606	2.57831e-05	0.000423718	1.92699
6628	0.361484	7.37313	4.31565	2.37578e-05	0.000397256	1.92287
8228	-0.444031	4.87353	-4.28887	2.65674e-05	0.000434027	1.91804
143941	-1.10731	1.42793	-4.21318	3.63297e-05	0.000563893	1.91739
5891	-0.414355	3.61491	-4.25191	3.09708e-05	0.000492702	1.90645
55334	-0.307123	7.13612	-4.31455	2.3868e-05	0.000398284	1.90566
6678	-0.589624	10.9128	-4.33304	2.20887e-05	0.000376688	1.89209
11346	-0.468732	5.94299	-4.29916	2.54517e-05	0.000419464	1.89143
79777	-0.499556	3.44827	-4.2416	3.23187e-05	0.000510553	1.89039
55905	0.357418	6.70356	4.302	2.51526e-05	0.000415277	1.88924
317649	-0.413356	4.98845	-4.28496	2.70027e-05	0.000439982	1.88686
284930	1.44367	-1.87196	4.1723	4.29434e-05	0.000645605	1.88552
9823	-0.634692	5.22584	-4.28672	2.68063e-05	0.00043707	1.88477
55230	-0.246407	5.65548	-4.28979	2.64659e-05	0.000432985	1.88086
53340	-0.559178	3.42159	-4.24509	3.18562e-05	0.000504529	1.87295
1768	-0.869546	0.493634	-4.18389	4.0961e-05	0.000621433	1.86943
246329	0.435879	1.85394	4.1906	3.98523e-05	0.00060907	1.86527
56922	0.390892	4.83167	4.26331	2.95433e-05	0.000473379	1.86413
25893	-1.29514	0.187342	-4.18322	4.10736e-05	0.000622647	1.86328
7042	-0.865852	3.17374	-4.23598	3.30763e-05	0.000519859	1.85803
84620	-0.787686	3.05473	-4.23535	3.31627e-05	0.000520307	1.85554
55179	0.321797	3.72382	4.23381	3.3374e-05	0.000523238	1.85413
3362	0.990191	-4.50209	4.19486	3.91645e-05	0.000601143	1.85333
11200	0.491979	3.63051	4.22611	3.4449e-05	0.000539752	1.85251
79656	-0.576134	1.16652	-4.18311	4.10911e-05	0.000622647	1.8445
66036	-0.327644	3.98807	-4.24966	3.12599e-05	0.000495715	1.83995
57190	-0.286322	7.32156	-4.29824	2.55501e-05	0.000420722	1.8375
148979	-0.681875	-0.567252	-4.1619	4.48018e-05	0.00066814	1.83061
51236	0.481057	5.42524	4.26736	2.90509e-05	0.000466934	1.82871
8100	-0.34522	4.24351	-4.25159	3.10115e-05	0.000492862	1.82814
10452	0.342826	5.92758	4.27281	2.84008e-05	0.000458262	1.82417
2444	-0.688465	4.86626	-4.26266	2.96218e-05	0.000474273	1.82339
56943	0.364657	5.98952	4.27548	2.80881e-05	0.000453805	1.82238
127254	-1.62623	-0.283381	-4.16636	4.39967e-05	0.000658653	1.82018
55930	-0.427044	6.03972	-4.28289	2.72369e-05	0.000443219	1.81967
2954	-0.489376	4.56516	-4.25413	3.06874e-05	0.000489131	1.81206
100294362	-0.570419	0.454063	-4.16519	4.42056e-05	0.000660985	1.81047
5708	0.268942	7.93055	4.29073	2.63626e-05	0.000431815	1.79952
1590	-1.23939	0.921591	-4.17502	4.24702e-05	0.000639649	1.79915
9447	0.996727	-0.00402009	4.1513	4.67746e-05	0.000692284	1.79709
84246	0.29208	4.38688	4.23584	3.30958e-05	0.000519859	1.79654
51280	-0.64494	7.80445	-4.29236	2.61836e-05	0.00042945	1.79606
84306	0.427238	2.53521	4.18666	4.04989e-05	0.000615925	1.7929
2597	0.388015	10.9051	4.30518	2.48208e-05	0.000410358	1.79159
2537	1.0954	7.65316	4.28041	2.75185e-05	0.000446342	1.78855
8470	-0.871062	4.69655	-4.25512	3.05623e-05	0.000487761	1.78549
118881	0.615918	3.05625	4.18125	4.14053e-05	0.000626265	1.7636
64805	-0.808359	-0.740349	-4.14459	4.80659e-05	0.000706677	1.75949
5252	-0.2962	5.59828	-4.25297	3.08348e-05	0.000491166	1.74136
92340	-0.620239	1.58718	-4.15951	4.52398e-05	0.000672811	1.73817
255488	-0.587469	5.65675	-4.25743	3.02711e-05	0.000483425	1.73813
51642	0.349373	4.49224	4.2212	3.51524e-05	0.000548011	1.73772
100507661	-0.555628	-6.26274	-4.19284	3.94888e-05	0.000604257	1.73188
3685	-0.414121	7.2528	-4.27158	2.85464e-05	0.000460314	1.73135
10472	-1.2038	5.23022	-4.24974	3.12496e-05	0.000495715	1.72778
64651	-0.389536	5.05499	-4.24237	3.22154e-05	0.000509245	1.72562
29078	0.368042	3.55483	4.19408	3.92883e-05	0.000602671	1.72441
101929457	0.880477	-3.71164	4.13693	4.95817e-05	0.000723544	1.71974
4057	-1.78384	7.07364	-4.26563	2.92604e-05	0.000469393	1.71608
4049	0.933254	-0.916053	4.12555	5.1916e-05	0.000752313	1.71576
84795	-0.520415	3.03885	-4.18755	4.03532e-05	0.000614837	1.71259
10051	0.510959	5.64969	4.24416	3.19782e-05	0.000506138	1.71233
402160	-0.968925	-1.04422	-4.12787	5.14327e-05	0.000746615	1.70727
11159	-0.361202	3.03657	-4.18483	4.08033e-05	0.000619797	1.70661
6357	1.24548	-0.977648	4.12031	5.30272e-05	0.000761762	1.6997
54102	-1.5698	3.69624	-4.21791	3.56314e-05	0.000554437	1.69568
81545	-0.241286	5.33246	-4.23984	3.25532e-05	0.000513605	1.69391
221400	0.66499	-0.250898	4.12217	5.26304e-05	0.000757698	1.68527
101928118	-0.656023	-2.44773	-4.114	5.43948e-05	0.000774813	1.67985
3613	0.685363	3.95728	4.18692	4.04574e-05	0.000615671	1.67637
105371730	-0.908223	-0.810042	-4.11839	5.34404e-05	0.000765927	1.67516
27074	1.06265	2.63888	4.14755	4.74926e-05	0.000700037	1.67414
347273	0.616253	-1.48537	4.11199	5.48367e-05	0.000779652	1.67054
107985075	0.994671	-3.80596	4.12653	5.17121e-05	0.000749795	1.67032
54845	0.375517	7.36417	4.25193	3.09675e-05	0.000492702	1.66601
79625	-0.897683	0.812904	-4.13378	5.0217e-05	0.000731527	1.66231
10867	-0.361978	6.43094	-4.24369	3.2041e-05	0.00050681	1.65438
658	-1.87676	4.16224	-4.2239	3.47642e-05	0.000542641	1.65015
90273	0.737596	-0.0182434	4.11204	5.48274e-05	0.000779652	1.64812
79729	-0.610727	3.46637	-4.18405	4.09331e-05	0.00062139	1.64398
285367	0.329859	4.62257	4.20069	3.82402e-05	0.000588771	1.64322
51093	-0.360574	5.33807	-4.22434	3.47006e-05	0.000542327	1.64141
971	0.605523	1.71537	4.12864	5.12725e-05	0.000745159	1.64119
9122	-0.606182	3.06746	-4.17175	4.30415e-05	0.000646297	1.63856
101928153	-0.475592	1.30395	-4.1288	5.12403e-05	0.000745126	1.63707
286442	1.11323	-3.82956	4.12141	5.27921e-05	0.00075926	1.6363
7148	-0.81358	2.93381	-4.17143	4.30968e-05	0.000646738	1.63087
130916	-0.246051	4.61066	-4.20635	3.73625e-05	0.000577042	1.62951
105379143	-0.907074	-4.11999	-4.10767	5.57996e-05	0.000790632	1.62761
91807	0.836296	-1.84482	4.09956	5.76513e-05	0.000809493	1.62714
283726	-0.736011	0.946388	-4.12397	5.22492e-05	0.00075539	1.62639
57673	0.519902	2.83843	4.14896	4.72215e-05	0.000696455	1.62075
23030	-0.52402	7.05119	-4.23941	3.26119e-05	0.000514205	1.6129
10428	0.326731	5.42506	4.2123	3.64623e-05	0.000565597	1.61284
23528	-0.398778	5.58106	-4.22404	3.47433e-05	0.000542641	1.6128
1031	0.489041	3.91137	4.17207	4.29846e-05	0.000645833	1.61122
10105	0.527226	6.44083	4.22559	3.45236e-05	0.00054024	1.61086
57696	0.270547	4.51855	4.1932	3.94307e-05	0.00060411	1.60931
285643	0.812758	-4.49899	4.12357	5.23333e-05	0.000755861	1.60918
27152	-0.39233	3.97013	-4.18739	4.03791e-05	0.000614854	1.60549
10349	-0.787641	0.0733437	-4.10614	5.6146e-05	0.000794635	1.60213
100847075	-1.00258	-3.86414	-4.09416	5.89176e-05	0.000825875	1.60106
58512	1.02256	-1.21975	4.0928	5.92395e-05	0.000828987	1.59984
100499483	-0.575415	-0.0993686	-4.10157	5.71868e-05	0.00080615	1.59528
84991	0.244028	6.24328	4.22068	3.52267e-05	0.000548482	1.59129
84852	-0.425418	1.27998	-4.11677	5.37903e-05	0.000767732	1.58641
7768	-0.305248	2.48308	-4.14291	4.83948e-05	0.000709972	1.58605
1515	0.891403	1.98122	4.11396	5.44029e-05	0.000774813	1.58317
2617	0.322629	6.86858	4.22522	3.45752e-05	0.000540707	1.57943
94240	0.678725	4.09431	4.16674	4.39283e-05	0.000658025	1.57917
7015	1.10977	-2.43921	4.09028	5.98413e-05	0.000835998	1.57833
8541	0.629239	3.70987	4.15293	4.64661e-05	0.000688578	1.57687
8348	1.02115	-1.74738	4.08573	6.09453e-05	0.000849989	1.57425
54941	-0.424628	3.17574	-4.15793	4.55319e-05	0.000675942	1.57393
23550	-0.377301	6.41504	-4.22153	3.51044e-05	0.000547607	1.57022
100507377	1.12032	-5.45107	4.14983	4.70548e-05	0.000695232	1.56632
126410	-1.40563	1.23466	-4.1221	5.26461e-05	0.000757698	1.56139
84084	-1.00933	0.284941	-4.10297	5.68652e-05	0.000802076	1.55951
25949	-0.220477	5.67238	-4.20785	3.71342e-05	0.000574231	1.55704
111216282	0.90672	-4.95388	4.12049	5.29893e-05	0.000761655	1.55552
149563	-1.62321	2.73221	-4.15821	4.54796e-05	0.00067557	1.55364
57763	-0.319568	3.93332	-4.17288	4.28438e-05	0.000644496	1.55277
2691	-1.82455	-4.28112	-4.08135	6.20238e-05	0.000861169	1.55097
54414	-0.510051	5.08473	-4.19961	3.84095e-05	0.000590647	1.5507
7054	1.38036	-2.59886	4.08356	6.14776e-05	0.000855495	1.54291
65057	0.312398	3.97274	4.1572	4.56676e-05	0.000677552	1.54166
5348	-0.75278	-1.87168	-4.07605	6.33539e-05	0.000875241	1.53722
55187	-0.315372	6.47783	-4.21436	3.61541e-05	0.000561868	1.53703
5253	-0.265017	5.90298	-4.20727	3.72224e-05	0.000575237	1.53677
55277	-0.367177	3.17765	-4.14292	4.8392e-05	0.000709972	1.53243
158293	-0.311251	6.13678	-4.20812	3.70923e-05	0.000573939	1.53005
140606	-0.581116	6.10304	-4.20573	3.74577e-05	0.000578155	1.53004
79804	-0.5653	-0.875957	-4.07757	6.29709e-05	0.000870717	1.52541
64699	-1.32216	3.61099	-4.16166	4.48465e-05	0.000668159	1.52315
4513	0.339368	11.8426	4.24015	3.25115e-05	0.000513274	1.52127
199731	-0.49916	5.16971	-4.18919	4.0083e-05	0.000611844	1.51995
51016	0.460448	3.67005	4.13965	4.90386e-05	0.000717723	1.51623
7355	0.289714	5.78332	4.19359	3.93685e-05	0.000603529	1.51386
126374	-0.487331	3.23242	-4.13703	4.95604e-05	0.000723544	1.51258
717	0.69158	4.16083	4.15117	4.67996e-05	0.000692284	1.51111
80346	0.458119	4.72358	4.16555	4.41409e-05	0.000660415	1.51013
80700	-0.280537	6.47049	-4.20422	3.76907e-05	0.00058139	1.50498
8270	0.558173	4.69861	4.16055	4.50487e-05	0.000670368	1.503
4641	-0.326446	7.94035	-4.21758	3.56786e-05	0.000554825	1.50254
163720	-1.33167	1.95356	-4.11754	5.36233e-05	0.000766761	1.50083
116986	0.552575	2.19273	4.09971	5.76158e-05	0.000809452	1.50068
50808	-0.31074	5.67352	-4.19289	3.94806e-05	0.000604257	1.49716
6642	-0.286168	6.97496	-4.20818	3.70828e-05	0.000573939	1.49494
83695	0.309688	5.12292	4.17733	4.20717e-05	0.0006348	1.49487
6444	-0.682025	3.80843	-4.15865	4.53985e-05	0.000674768	1.49017
26509	-0.431646	7.79842	-4.21354	3.62768e-05	0.000563422	1.48614
4528	0.204216	5.42077	4.18128	4.13989e-05	0.000626265	1.48498
6548	-0.324931	6.35705	-4.19754	3.87362e-05	0.000595303	1.47865
9533	0.303493	4.79266	4.16181	4.48184e-05	0.00066814	1.47785
84939	-0.277535	5.33706	-4.18081	4.14793e-05	0.000626622	1.47711
8726	0.284777	4.2387	4.1492	4.71741e-05	0.000696168	1.47342
100130148	-1.49041	-1.83259	-4.06086	6.73214e-05	0.000920848	1.47327
55835	0.344898	3.40613	4.12397	5.22498e-05	0.00075539	1.46849
6310	-0.411678	5.69597	-4.18778	4.03141e-05	0.000614617	1.46782
11011	0.352842	5.41224	4.17311	4.2803e-05	0.000644272	1.46332
2867	1.07252	0.449632	4.06593	6.59727e-05	0.000905387	1.46296
84885	0.387211	5.13868	4.16357	4.44981e-05	0.000664161	1.4585
100506581	0.468461	-0.339426	4.05764	6.81932e-05	0.000929003	1.45823
84296	0.704011	2.72162	4.09887	5.78111e-05	0.00081128	1.4557
7873	0.301834	5.95518	4.17922	4.17499e-05	0.000630327	1.44985
374897	1.32969	-3.08069	4.06503	6.62095e-05	0.000908135	1.44744
79413	1.18855	-1.14223	4.05016	7.02569e-05	0.000947973	1.4455
196527	-0.33369	6.53193	-4.19181	3.96562e-05	0.000606445	1.4442
51439	-0.309424	5.74578	-4.18102	4.14431e-05	0.000626455	1.44134
51081	0.354672	6.01825	4.17639	4.2234e-05	0.000636864	1.43956
8404	-0.538583	7.56619	-4.20042	3.82816e-05	0.000589044	1.43856
57037	-0.322304	4.30045	-4.15079	4.68721e-05	0.000692944	1.43626
10288	0.642689	2.33394	4.08491	6.11464e-05	0.000851838	1.43282
401466	0.423855	5.06768	4.15329	4.63986e-05	0.000687988	1.42085
51083	1.18235	-0.674068	4.04232	7.24842e-05	0.000971703	1.41546
100529145	0.554473	-0.417969	4.04446	7.18685e-05	0.000964488	1.41415
90353	0.509852	1.1016	4.05882	6.78712e-05	0.00092684	1.41384
51338	0.615168	2.96782	4.09636	5.83971e-05	0.000819041	1.41237
1841	0.328329	4.75917	4.14267	4.84408e-05	0.000710228	1.41196
2788	-0.585364	2.98884	-4.10673	5.60118e-05	0.000793187	1.41134
364	-1.27148	-0.0540482	-4.05677	6.84292e-05	0.000931039	1.41097
10491	-0.275761	7.31673	-4.18881	4.0145e-05	0.000612414	1.41076
607	-0.384793	6.00928	-4.17559	4.2372e-05	0.000638557	1.40973
133584	-0.416561	3.02535	-4.1091	5.54802e-05	0.000787002	1.40702
7259	-0.289015	6.77657	-4.18143	4.13745e-05	0.000626265	1.39753
285505	-0.745256	3.00429	-4.11733	5.36682e-05	0.000766761	1.39494
133923	-0.619239	-1.51579	-4.03859	7.35669e-05	0.000984096	1.39431
54512	0.517053	4.41894	4.12512	5.20079e-05	0.000753206	1.38854
80380	0.623617	1.63886	4.0611	6.72563e-05	0.000920465	1.38712
93664	-0.604301	5.57917	-4.16447	4.43357e-05	0.000662135	1.3858
81030	1.01735	1.1579	4.04774	7.09366e-05	0.000955589	1.38508
197135	0.763773	-0.245641	4.03552	7.44697e-05	0.000989903	1.37636
1902	-0.488871	4.29096	-4.13659	4.96486e-05	0.000724095	1.37629
118491	-0.633822	2.30846	-4.0809	6.21375e-05	0.000861785	1.37616
55194	-0.647775	4.0068	-4.12302	5.24501e-05	0.000756528	1.37513
196410	1.08253	-0.762474	4.03116	7.57713e-05	0.0010028	1.37447
56888	0.214786	5.97908	4.16134	4.49039e-05	0.000668614	1.3722
126068	-0.354484	3.12466	-4.10548	5.6295e-05	0.000795838	1.37036
83699	-0.517193	3.7968	-4.12353	5.23431e-05	0.000755861	1.3655
9644	-0.470181	6.53891	-4.17103	4.31665e-05	0.000647393	1.36538
253714	0.476134	3.74024	4.1032	5.68129e-05	0.000801794	1.36246
29949	1.33317	-3.40613	4.03589	7.43603e-05	0.000989903	1.35822
80024	-0.270746	5.13644	-4.14613	4.77666e-05	0.000702828	1.35739
51780	-0.234221	6.80739	-4.17054	4.32528e-05	0.000648298	1.35403
286183	-1.2172	-4.75891	-4.03789	7.37738e-05	0.000986334	1.35084
83640	0.307605	3.63056	4.10143	5.72188e-05	0.00080615	1.34984
10539	0.269169	5.52035	4.14615	4.77628e-05	0.000702828	1.34728
4234	0.380047	4.5277	4.11995	5.31049e-05	0.000762436	1.34605
3281	0.3097	6.94906	4.16494	4.42514e-05	0.000661273	1.34377
3479	-0.717943	0.481072	-4.04299	7.22922e-05	0.000969651	1.34219
51754	-0.39468	4.84397	-4.13697	4.95725e-05	0.000723544	1.33942
11128	0.284833	5.29878	4.14054	4.88614e-05	0.00071555	1.33801
15	0.834855	-3.42035	4.03559	7.44496e-05	0.000989903	1.33241
123879	-0.244362	3.89195	-4.11077	5.51082e-05	0.000782618	1.33166
1185	-0.275794	3.94396	-4.11217	5.47981e-05	0.000779652	1.33066
131474	0.346867	3.89249	4.09996	5.75599e-05	0.000809124	1.32953
105372840	1.04599	-2.77038	4.02248	7.84264e-05	0.00103081	1.32427
80155	0.261001	6.00764	4.14924	4.71673e-05	0.000696168	1.32124
79781	-0.778664	1.63441	-4.05631	6.85545e-05	0.000931778	1.3202
1842	-0.56566	4.12344	-4.11919	5.32671e-05	0.000764324	1.318
2743	-0.852604	2.47558	-4.07763	6.29559e-05	0.000870717	1.31745
64422	0.200259	5.62607	4.14102	4.8767e-05	0.000714589	1.31732
202559	-1.09839	-4.4701	-4.0261	7.73093e-05	0.0010199	1.31375
146722	0.529311	1.20811	4.03386	7.49632e-05	0.000993163	1.31307
64130	0.506035	1.59871	4.03732	7.39405e-05	0.000988031	1.31119
79650	0.321144	5.20058	4.12846	5.1309e-05	0.000745254	1.3091
80005	-0.437283	4.85399	-4.13029	5.09306e-05	0.000741055	1.3069
8528	-0.689451	1.51678	-4.04489	7.17462e-05	0.000963963	1.30533
9123	0.633848	5.27193	4.11819	5.34828e-05	0.000766094	1.30162
56892	-0.962493	5.26788	-4.13762	4.94432e-05	0.000722795	1.29921
117854	-0.538913	2.43384	-4.06317	6.67036e-05	0.000914409	1.29414
2178	0.461009	2.46151	4.05187	6.97811e-05	0.00094514	1.29053
1528	-0.59274	6.67078	-4.1524	4.65653e-05	0.000689638	1.2869
50853	-0.50996	2.86477	-4.06677	6.57521e-05	0.000903856	1.28413
3419	0.332583	4.08716	4.10021	5.75015e-05	0.000808759	1.28344
58477	0.293024	6.56359	4.14414	4.81528e-05	0.000707254	1.28258
92106	0.265678	3.68241	4.08205	6.18506e-05	0.000859723	1.28095
283404	0.909286	-4.23635	4.03493	7.46451e-05	0.000991059	1.27694
5911	0.387479	5.20873	4.12304	5.24469e-05	0.000756528	1.27668
57010	-0.935883	1.16939	-4.03621	7.42662e-05	0.000989903	1.27442
100506660	0.540738	-0.26909	4.00551	8.38734e-05	0.00108747	1.26808
80179	0.381328	5.32785	4.11864	5.33863e-05	0.000765593	1.26395
57211	1.16277	3.17075	4.05083	7.00709e-05	0.000946489	1.26106
200844	0.696958	1.88961	4.03093	7.58394e-05	0.00100317	1.25943
8521	-1.0934	-2.46158	-3.99721	8.66673e-05	0.00111498	1.25553
131578	-1.04518	6.50834	-4.14449	4.8085e-05	0.000706677	1.25415
1101	-1.29206	3.21956	-4.0811	6.20858e-05	0.000861548	1.24449
55695	0.323689	4.91152	4.10079	5.73672e-05	0.000807783	1.2444
9135	-0.474721	7.29133	-4.14726	4.75479e-05	0.000700438	1.24318
1351	0.349831	6.80655	4.13492	4.9987e-05	0.000728604	1.24286
27086	-0.364431	6.5543	-4.13859	4.92493e-05	0.000720383	1.24101
55640	0.474433	2.39766	4.03702	7.40292e-05	0.000988155	1.24013
27304	0.362441	3.99554	4.08273	6.16819e-05	0.000857858	1.23992
51655	-0.754929	3.40716	-4.0713	6.45704e-05	0.000888593	1.23637
5787	-0.431125	4.41113	-4.10433	5.65564e-05	0.00079908	1.23336
480	-1.2084	0.56368	-4.02169	7.86711e-05	0.00103338	1.23301
100506385	-0.717454	0.354833	-4.00692	8.34055e-05	0.00108381	1.23069
51491	0.376705	4.17468	4.07773	6.29296e-05	0.000870717	1.22958
163786	0.344546	3.19377	4.05137	6.99202e-05	0.000946489	1.21137
116238	0.703462	3.59898	4.05102	7.00172e-05	0.000946489	1.20916
2519	0.348033	6.04401	4.11663	5.3821e-05	0.000767732	1.20588
23160	0.239405	5.66731	4.10986	5.53111e-05	0.000785052	1.19517
283481	-0.74904	-0.590105	-3.9887	8.96198e-05	0.00114468	1.1931
10351	-1.02608	1.47202	-4.02396	7.79668e-05	0.00102727	1.19235
257364	-0.241669	5.56661	-4.11148	5.49509e-05	0.00078083	1.19073
105374952	0.447761	-1.14664	3.97745	9.36762e-05	0.00118735	1.18428
101928017	-0.742735	-0.429806	-3.98484	9.0993e-05	0.00115935	1.1833
6182	0.540902	3.91841	4.04695	7.11622e-05	0.000958109	1.17795
5066	-0.495727	6.81608	-4.12423	5.21937e-05	0.00075539	1.17697
4646	-0.409136	7.84123	-4.13307	5.03618e-05	0.000733207	1.17653
29923	0.503873	4.98311	4.0854	6.10261e-05	0.000850639	1.16792
26212	1.08386	-1.46824	3.97169	9.58204e-05	0.00120714	1.16737
26502	0.337449	5.38201	4.09195	5.94409e-05	0.000831337	1.16723
7781	0.852067	-2.73792	3.97511	9.45404e-05	0.00119404	1.16442
113026	-0.566929	4.56356	-4.08712	6.06052e-05	0.00084572	1.16377
4904	0.350114	8.00122	4.12715	5.1583e-05	0.00074836	1.16268
23149	0.779908	2.10792	4.00167	8.51527e-05	0.00110061	1.16251
84923	0.287335	4.61185	4.07749	6.29915e-05	0.000870717	1.16183
79750	-0.75145	1.83028	-4.01501	8.07798e-05	0.00105646	1.16155
89845	0.258851	4.54386	4.07166	6.44774e-05	0.000888296	1.159
100131814	-0.612533	-0.597647	-3.97638	9.40688e-05	0.0011899	1.1543
4715	0.484384	7.16394	4.11652	5.3844e-05	0.000767732	1.15389
2872	-0.360571	7.33318	-4.12267	5.25237e-05	0.000757151	1.15234
83544	-0.351173	4.5107	-4.08179	6.19143e-05	0.000860129	1.14673
100847015	-0.927975	-5.49507	-3.99904	8.60408e-05	0.00110864	1.14661
1412	1.05311	-4.98679	4.01398	8.11096e-05	0.00105992	1.14264
4325	-0.688338	3.18016	-4.05031	7.0215e-05	0.000947921	1.14242
57215	0.222576	4.60347	4.07202	6.4385e-05	0.000887599	1.1402
54555	0.313842	5.61906	4.09067	5.97492e-05	0.000835179	1.13959
3758	0.798866	-3.93199	3.98586	9.06287e-05	0.00115638	1.13738
2153	0.851367	0.759248	3.978	9.34732e-05	0.00118538	1.13369
10550	-0.290938	7.41321	-4.11789	5.35485e-05	0.000766594	1.13314
203069	-0.323245	4.61033	-4.07431	6.37983e-05	0.000880891	1.13101
54165	0.231792	5.35253	4.08785	6.04279e-05	0.000843719	1.13086
115572	-0.81161	3.56751	-4.05543	6.87964e-05	0.000933328	1.13078
6239	-0.218751	6.24639	-4.10379	5.66793e-05	0.000800362	1.12689
9583	-0.353451	5.50473	-4.09354	5.90634e-05	0.000826988	1.12628
4774	-0.545175	6.34426	-4.10589	5.62013e-05	0.000794965	1.12496
4059	-0.638098	8.20688	-4.12207	5.2653e-05	0.000757698	1.12459
147906	-0.5222	2.18261	-4.00981	8.24598e-05	0.00107249	1.12362
56246	-1.28896	-3.70485	-3.96011	0.00010027	0.00125117	1.1223
348980	-1.27599	-3.88917	-3.95938	0.000100556	0.00125285	1.11765
101928845	1.2201	-2.80993	3.9655	9.81722e-05	0.00122992	1.11748
389668	1.24272	-0.838163	3.95851	0.0001009	0.0012565	1.11396
29919	0.259842	4.58046	4.06149	6.71521e-05	0.000919544	1.10898
23126	-0.306332	7.08062	-4.10856	5.56001e-05	0.000788254	1.10868
11174	-0.452084	1.68077	-3.99362	8.79012e-05	0.00112761	1.09863
203427	0.362874	4.62427	4.05895	6.78378e-05	0.00092684	1.09645
55636	0.57297	5.2031	4.07134	6.45603e-05	0.000888593	1.09586
132864	-0.448749	5.13096	-4.08452	6.12415e-05	0.000852686	1.09441
689	-0.29857	8.80664	-4.11742	5.36507e-05	0.000766761	1.09331
729852	-0.300333	4.12391	-4.05569	6.87265e-05	0.000932888	1.08826
26166	-1.17715	1.09971	-3.99125	8.87271e-05	0.00113529	1.08802
3696	-0.942847	4.11354	-4.05755	6.82163e-05	0.000929003	1.08692
353274	-0.265032	4.84175	-4.072	6.43912e-05	0.000887599	1.08529
118932	0.873398	2.29736	3.98973	8.9259e-05	0.00114065	1.08424
79142	-0.229217	5.32496	-4.07835	6.27751e-05	0.000870143	1.08352
440104	-0.28387	3.81657	-4.03922	7.33836e-05	0.000982701	1.08146
84629	-0.340844	7.34799	-4.10063	5.74044e-05	0.00080785	1.07297
9358	-0.737794	4.13421	-4.05611	6.86113e-05	0.000931833	1.06952
407	-0.527359	-1.67152	-3.94499	0.000106374	0.00130572	1.06803
101927533	-0.840209	-3.61653	-3.94585	0.000106019	0.00130265	1.067
10326	0.794921	-0.152624	3.95078	0.000103995	0.00128667	1.06166
10005	0.381356	4.25627	4.03585	7.43723e-05	0.000989903	1.05984
101928886	0.64461	-5.80968	4.01098	8.20787e-05	0.00106921	1.05849
401934	0.773426	1.52596	3.96564	9.81197e-05	0.00122988	1.05845
8689	0.79736	-4.24387	3.96705	9.75789e-05	0.00122495	1.05706
347454	0.566039	-0.482227	3.94406	0.000106764	0.00130792	1.05546
79290	0.89268	-4.70821	3.97878	9.31883e-05	0.00118237	1.05401
1938	-0.382348	10.958	-4.11726	5.36834e-05	0.000766761	1.05119
84142	-0.275242	2.9176	-4.01125	8.19894e-05	0.00106861	1.04257
514	0.357543	7.81707	4.094	5.89553e-05	0.000825938	1.04227
7884	0.266603	5.61385	4.06873	6.52371e-05	0.000897271	1.03979
65009	0.69598	2.47575	3.97933	9.29879e-05	0.00118042	1.03878
101927289	-0.702618	-0.267749	-3.9482	0.000105048	0.00129456	1.03802
115362	1.04355	3.47531	4.00091	8.54101e-05	0.00110337	1.03554
102724714	0.767359	-1.91131	3.93133	0.000112196	0.00135974	1.02686
63979	0.340112	4.09069	4.02388	7.79902e-05	0.00102727	1.01715
6432	0.175339	6.88957	4.07787	6.28942e-05	0.000870717	1.01128
6183	0.367522	4.75041	4.03585	7.43731e-05	0.000989903	1.01015
389799	-1.19698	-2.96708	-3.92806	0.00011363	0.00137178	1.00998
84174	0.783147	0.763062	3.94336	0.000107055	0.0013102	1.00965
105372978	-0.751243	-2.17661	-3.92677	0.000114203	0.00137602	1.00858
101928931	-0.776736	-0.603719	-3.93494	0.000110627	0.00134297	1.00436
84798	0.420995	5.68535	4.05455	6.9038e-05	0.000936096	1.00042
58484	0.387389	1.14706	3.94773	0.000105244	0.00129633	0.996805
10869	-0.23885	6.04025	-4.06608	6.59341e-05	0.000905356	0.994685
778	-0.941593	0.195609	-3.94056	0.000108228	0.00131963	0.993699
347148	0.644286	-1.94971	3.92191	0.000116383	0.00139486	0.992716
147798	-0.624892	6.58649	-4.07381	6.39257e-05	0.000882161	0.991575
8436	-0.758166	2.1384	-3.98062	9.25164e-05	0.00117504	0.991492
5684	0.321836	6.39449	4.06613	6.59191e-05	0.000905356	0.991217
128646	0.769975	-5.26978	3.97196	9.5717e-05	0.00120706	0.991181
127343	1.36904	-1.869	3.92411	0.000115391	0.0013859	0.99112
3669	0.64558	4.16279	4.0058	8.37766e-05	0.00108735	0.990753
10186	-0.445649	4.81836	-4.04612	7.13977e-05	0.000960761	0.989179
80045	0.442046	4.47437	4.0278	7.67873e-05	0.00101355	0.989161
170589	1.03015	-5.06274	3.9729	9.53643e-05	0.00120384	0.987053
126393	-0.828976	1.97275	-3.97526	9.44839e-05	0.00119404	0.986565
55664	-0.25533	4.46293	-4.03429	7.48361e-05	0.000992007	0.985552
57476	0.535653	1.28747	3.94482	0.000106445	0.00130595	0.985196
79685	-0.223724	5.46207	-4.05626	6.85698e-05	0.000931778	0.983943
158809	0.656044	-6.43637	4.01244	8.16066e-05	0.00106418	0.982133
64928	0.370366	5.52781	4.04513	7.16776e-05	0.000963963	0.980535
100505687	0.528853	0.633028	3.93258	0.000111649	0.00135443	0.970681
54931	0.293152	4.92852	4.03549	7.44784e-05	0.000989903	0.970231
7003	-0.403299	5.78482	-4.06016	6.75115e-05	0.000922942	0.970085
133022	-0.521334	2.28906	-3.97211	9.56595e-05	0.00120695	0.968749
440742	-1.17009	-5.51862	-3.95046	0.000104127	0.00128766	0.968178
8336	0.885683	-1.15412	3.91412	0.000119955	0.00142819	0.964617
11283	-1.80281	-0.417453	-3.92929	0.00011309	0.00136658	0.964585
3008	0.854054	-1.15266	3.91262	0.000120657	0.00143502	0.960478
4599	1.02554	6.86322	4.05773	6.81671e-05	0.000929003	0.960004
9639	-0.362302	4.56816	-4.03001	7.61182e-05	0.00100579	0.956991
116842	-0.496025	0.0372371	-3.92591	0.000114585	0.00137995	0.948969
2152	-0.67115	3.80748	-4.01049	8.22385e-05	0.00107074	0.94433
11235	0.251859	5.38911	4.03713	7.39951e-05	0.000988155	0.939807
9759	-0.37654	3.8419	-4.00506	8.40212e-05	0.00108825	0.939456
8608	1.10103	0.897229	3.92029	0.000117118	0.00140029	0.936171
10788	-0.740119	5.32765	-4.04474	7.17907e-05	0.000963963	0.935071
100288181	0.882567	-1.09192	3.90665	0.000123483	0.00145817	0.931426
57526	-0.899082	1.70126	-3.95963	0.000100455	0.00125222	0.93119
137682	0.448609	5.05138	4.02388	7.79918e-05	0.00102727	0.929629
83692	-0.33921	5.46417	-4.04079	7.29265e-05	0.000977105	0.929531
9868	0.240099	6.93571	4.05673	6.84406e-05	0.000931039	0.927898
3418	0.489952	7.6806	4.06163	6.71163e-05	0.000919544	0.927896
85416	1.36656	-4.86165	3.95543	0.000102122	0.00126792	0.925775
10314	-0.284644	6.15226	-4.05108	7.00009e-05	0.000946489	0.925635
100129075	-0.412669	1.8921	-3.94869	0.000104848	0.00129274	0.923321
1149	-1.57557	-1.7786	-3.90734	0.000123153	0.00145593	0.919275
79084	0.288862	4.76422	4.0133	8.13293e-05	0.00106223	0.91817
574444	-0.602425	-6.00006	-3.95748	0.000101308	0.00126032	0.918003
57619	-0.493549	7.01593	-4.05769	6.81786e-05	0.000929003	0.91523
23038	-0.294553	6.4569	-4.05086	7.00611e-05	0.000946489	0.914557
55379	0.463328	7.60896	4.05783	6.81405e-05	0.000929003	0.914395
4089	-0.289802	5.97309	-4.04478	7.17783e-05	0.000963963	0.913908
51214	-0.976483	-3.57158	-3.90299	0.000125243	0.00147198	0.910337
28227	0.387667	3.57759	3.97139	9.59331e-05	0.00120795	0.910087
105375095	-0.992291	-2.15403	-3.89935	0.000127019	0.0014853	0.908655
9719	-0.533763	3.07413	-3.97171	9.58114e-05	0.00120714	0.908442
57212	-0.391976	4.51432	-4.01494	8.08024e-05	0.00105646	0.906794
48	-0.367285	5.36475	-4.03441	7.47999e-05	0.000992007	0.90498
340654	0.993238	-1.59956	3.89654	0.000128408	0.00149785	0.904398
419	1.23596	-2.81358	3.90623	0.000123682	0.00145915	0.903314
389332	1.14208	-4.9204	3.94687	0.000105597	0.00129984	0.902773
126206	-2.02104	-3.64595	-3.8992	0.000127096	0.00148533	0.901267
80736	-1.17916	6.35991	-4.04991	7.03257e-05	0.000948387	0.899355
9363	0.500745	-0.689119	3.89933	0.000127033	0.0014853	0.896266
57589	-0.263885	4.96605	-4.02256	7.84013e-05	0.00103081	0.895844
51222	-0.393033	4.15193	-3.99912	8.60138e-05	0.00110864	0.895707
375449	-0.535986	5.70685	-4.03519	7.45681e-05	0.000990565	0.890708
101927612	0.589565	1.81001	3.92523	0.000114889	0.00138295	0.889167
283571	-0.580349	-2.24965	-3.89311	0.000130124	0.00151362	0.888834
64776	-0.402589	3.82941	-3.99205	8.84472e-05	0.00113261	0.888292
4440	1.30911	1.56946	3.91396	0.000120029	0.00142824	0.887757
5157	-0.631717	4.27967	-4.00553	8.38667e-05	0.00108747	0.886318
146760	-0.64974	4.3192	-4.01267	8.15307e-05	0.00106418	0.885106
28987	0.265415	4.94705	4.01251	8.15835e-05	0.00106418	0.884032
112950	0.223622	5.36354	4.01945	7.93724e-05	0.0010405	0.882969
255082	-0.443754	1.51	-3.93078	0.000112433	0.00136129	0.882651
8525	0.344761	6.1396	4.03023	7.60511e-05	0.00100543	0.878279
23150	-0.355246	4.348	-4.00639	8.35814e-05	0.00108538	0.878225
79703	0.520759	4.36019	3.99406	8.77476e-05	0.00112655	0.878057
3614	0.378237	6.28899	4.03317	7.51693e-05	0.000995363	0.877814
117145	-0.357518	4.50339	-4.00535	8.39259e-05	0.00108758	0.87583
4853	-0.402172	7.7982	-4.05239	6.96365e-05	0.000943696	0.868941
132320	0.27518	3.29652	3.95986	0.000100365	0.00125172	0.867001
23326	-0.380508	7.62082	-4.04952	7.04364e-05	0.000949365	0.866765
3595	1.02733	-0.91121	3.88724	0.000133107	0.00154326	0.865426
100192386	-1.22149	-2.92996	-3.88614	0.000133672	0.00154733	0.864897
59067	0.835828	-5.78423	3.96054	0.000100098	0.00125028	0.864592
9743	-0.446666	6.54437	-4.03903	7.34381e-05	0.000982902	0.859537
256691	-0.698518	1.7052	-3.93021	0.000112683	0.00136365	0.853608
494143	0.542366	0.993965	3.90436	0.00012458	0.0014674	0.853404
1468	0.493029	4.58221	3.98123	9.22952e-05	0.00117283	0.851364
5875	0.248423	4.76606	3.99621	8.70093e-05	0.00111822	0.850298
121506	-0.985505	3.33764	-3.97089	9.61183e-05	0.00120967	0.838057
100528021	0.718712	-4.67435	3.91973	0.00011737	0.00140247	0.836246
84248	0.215694	6.55141	4.02795	7.67431e-05	0.00101351	0.834859
493856	0.264489	5.00754	3.99985	8.57676e-05	0.00110684	0.83177
56920	-0.574888	3.95816	-3.98239	9.18744e-05	0.00116889	0.829421
283267	0.326388	3.12261	3.9451	0.000106329	0.00130572	0.829209
57396	-0.284976	4.31495	-3.98656	9.0381e-05	0.00115381	0.827203
9636	1.08126	5.90585	3.99935	8.59377e-05	0.00110846	0.818786
25939	0.442744	6.60508	4.02249	7.84237e-05	0.00103081	0.818615
5859	-0.256144	7.45521	-4.0343	7.48319e-05	0.000992007	0.817852
105377105	-0.576322	0.97741	-3.90331	0.000125088	0.00147085	0.81224
[truncated: 4,195 more rows]

## Sheet: Table S3
Entrez ID	logFC	AveExpr	t	P.Value	adj.P.Val	B
6790	1.62042	4.36847	13.1435	1.01051e-29	2.51425e-25	56.7863
332	1.71938	5.18586	12.3114	5.07136e-27	6.30902e-23	50.6961
113130	1.46441	4.40584	12.2385	8.71214e-27	7.22556e-23	50.1449
890	1.49418	4.25693	12.0065	4.86284e-26	2.64279e-22	48.4467
11065	1.82679	4.83401	11.9788	5.9648e-26	2.64279e-22	48.2635
56942	0.85122	4.11695	11.9699	6.37303e-26	2.64279e-22	48.181
23594	1.6625	2.41817	11.9247	8.89833e-26	3.16285e-22	47.6686
1058	1.61064	2.35865	11.8939	1.11734e-25	3.47508e-22	47.4252
22974	1.38794	5.97527	11.8539	1.50028e-25	4.1476e-22	47.3628
9133	1.46671	4.23286	11.8304	1.78475e-25	4.44062e-22	47.1714
79075	1.32976	3.08351	11.7765	2.65368e-25	6.00239e-22	46.7088
4605	2.05161	5.19658	11.6882	5.08364e-25	1.05405e-21	46.159
8318	1.53589	3.00424	11.6753	5.5866e-25	1.06923e-21	45.951
4085	1.27006	4.30298	11.6364	7.43694e-25	1.3217e-21	45.7767
10024	1.67938	3.59438	11.5659	1.24697e-24	2.06839e-21	45.2091
9212	1.59897	3.20802	11.5289	1.63557e-24	2.45309e-21	44.9212
151648	1.63488	2.30703	11.5256	1.67608e-24	2.45309e-21	44.7928
9319	1.36423	3.97532	11.4579	2.75199e-24	3.6038e-21	44.473
5888	1.32641	2.96989	11.4662	2.58918e-24	3.57897e-21	44.4698
55247	1.5847	1.24394	11.4262	3.47003e-24	4.31689e-21	43.9537
5347	1.44108	4.57043	11.3796	4.8774e-24	5.77879e-21	43.9291
64151	1.3956	3.91369	11.3628	5.51298e-24	6.23493e-21	43.7934
11004	1.43226	4.36347	11.3359	6.70896e-24	7.25764e-21	43.6125
3838	1.09856	7.11628	11.2631	1.13992e-23	1.18176e-20	43.0701
1869	1.41306	4.16539	11.2501	1.2535e-23	1.20603e-20	42.9901
10721	1.37051	2.77436	11.2444	1.30684e-23	1.20603e-20	42.8609
993	1.42802	2.41069	11.2442	1.30874e-23	1.20603e-20	42.8316
55143	1.27714	4.10833	11.2004	1.79929e-23	1.59076e-20	42.64
55388	1.62185	3.11666	11.1963	1.85411e-23	1.59076e-20	42.5522
23397	1.30535	3.65117	11.1187	3.2585e-23	2.7025e-20	42.0394
83461	1.37344	3.68547	11.0827	4.23123e-23	3.39604e-20	41.774
24137	1.41642	4.4999	11.0469	5.48364e-23	4.2637e-20	41.5505
55839	1.17931	3.05771	10.9787	8.98116e-23	6.77152e-20	41.0142
55165	1.4164	4.17642	10.9584	1.04005e-22	7.611e-20	40.9167
9833	1.51722	3.94611	10.9459	1.13853e-22	8.09364e-20	40.8196
55355	1.42309	3.54272	10.9373	1.21178e-22	8.37511e-20	40.7425
79801	1.40271	3.17496	10.9275	1.30024e-22	8.74355e-20	40.6579
9232	1.37917	4.23486	10.915	1.42282e-22	9.31607e-20	40.6092
1033	1.34678	3.19224	10.8789	1.84628e-22	1.17788e-19	40.3065
2305	1.47109	4.99116	10.8611	2.09873e-22	1.30546e-19	40.2308
2491	1.23446	2.28081	10.8417	2.41513e-22	1.46563e-19	39.9837
983	1.29646	5.29958	10.7806	3.74845e-22	2.2206e-19	39.6539
29127	1.02611	5.44692	10.758	4.40766e-22	2.55039e-19	39.4894
1062	1.26427	3.99179	10.7537	4.54835e-22	2.57199e-19	39.4681
2175	1.24328	3.26425	10.7122	6.12649e-22	3.38741e-19	39.1404
146909	1.48418	3.15669	10.7075	6.33864e-22	3.42852e-19	39.0949
84057	1.6073	1.41012	10.694	6.981e-22	3.69562e-19	38.8309
81930	1.23126	2.7995	10.6324	1.08544e-21	5.62641e-19	38.5692
220134	1.53549	2.54305	10.5762	1.62309e-21	8.13644e-19	38.1393
10615	1.34777	5.0082	10.5507	1.94706e-21	9.31632e-19	38.0388
80119	1.4059	1.17759	10.5752	1.63507e-21	8.13644e-19	37.9501
9493	1.09799	4.53735	10.5026	2.74551e-21	1.28889e-18	37.7031
653820	1.57587	-0.442456	10.551	1.94322e-21	9.31632e-19	37.5888
991	1.40681	4.81603	10.4843	3.12788e-21	1.38973e-18	37.5756
10403	1.22837	3.5439	10.4843	3.12735e-21	1.38973e-18	37.5648
11339	1.24676	1.40169	10.495	2.89805e-21	1.3353e-18	37.4632
29089	1.14712	4.27671	10.4525	3.92384e-21	1.71279e-18	37.3543
8438	1.30758	2.46558	10.4082	5.37689e-21	2.30659e-18	36.9633
699	1.2283	4.29429	10.3424	8.58142e-21	3.60733e-18	36.5856
9700	1.34261	4.04263	10.3404	8.69899e-21	3.60733e-18	36.5704
90381	1.41749	2.87253	10.2871	1.26945e-20	5.17789e-18	36.1589
3015	0.69863	7.4235	10.2736	1.39688e-20	5.51679e-18	36.038
113115	1.37026	1.65057	10.2809	1.32682e-20	5.3246e-18	36.0005
51512	1.25916	3.26519	10.2575	1.5661e-20	6.08847e-18	35.9774
9837	1.16046	4.01308	10.2373	1.8063e-20	6.91425e-18	35.8554
115677	-1.37137	4.2098	-10.2146	2.12078e-20	7.87568e-18	35.6948
55789	1.40961	2.2123	10.2252	1.96762e-20	7.41763e-18	35.6905
221150	1.27112	3.01344	10.2058	2.25691e-20	8.14864e-18	35.6105
6241	1.42981	5.44331	10.2032	2.29887e-20	8.17117e-18	35.5997
55010	1.02952	2.61877	10.2056	2.25978e-20	8.14864e-18	35.594
55635	1.48812	3.16545	10.1792	2.72217e-20	9.53949e-18	35.4367
150468	1.30595	3.21163	10.1492	3.36376e-20	1.16241e-17	35.2316
81620	1.22407	3.71863	10.1395	3.60217e-20	1.22775e-17	35.1737
891	1.02222	5.4809	10.1212	4.09664e-20	1.37741e-17	35.0218
83450	-1.15672	2.80795	-10.1102	4.42675e-20	1.46856e-17	34.9589
995	1.34233	2.26357	10.0746	5.68552e-20	1.86134e-17	34.6655
9787	1.31427	3.74837	10.0424	7.12912e-20	2.30363e-17	34.5077
79980	0.788307	4.85801	9.99902	9.66794e-20	3.08395e-17	34.1941
81610	1.63412	3.63293	9.99411	1.00063e-19	3.15148e-17	34.1738
3832	1.02331	5.02992	9.94442	1.41714e-19	4.35306e-17	33.8115
146956	1.5031	2.23131	9.9488	1.37434e-19	4.27438e-17	33.7906
60386	0.829694	3.05833	9.94005	1.46116e-19	4.43356e-17	33.7873
54821	1.12578	2.6048	9.91128	1.78659e-19	5.35569e-17	33.5744
83540	1.32206	3.70834	9.79935	3.89923e-19	1.13028e-16	32.8423
55771	1.56529	3.80535	9.79907	3.90674e-19	1.13028e-16	32.8403
4998	1.35875	2.18256	9.80027	3.87442e-19	1.13028e-16	32.7929
57659	-0.583236	6.75362	-9.78164	4.41039e-19	1.26132e-16	32.6389
79682	1.15687	4.38534	9.76931	4.80485e-19	1.35852e-16	32.6298
7272	1.28939	3.52577	9.75584	5.27625e-19	1.47196e-16	32.5456
3833	1.17155	4.77613	9.75453	5.3244e-19	1.47196e-16	32.5233
27338	1.07733	4.20269	9.74785	5.57714e-19	1.52489e-16	32.4909
78995	0.918263	2.30379	9.73371	6.15237e-19	1.66388e-16	32.3478
6941	0.944235	4.84841	9.72613	6.48465e-19	1.73489e-16	32.3245
90417	0.795401	4.11216	9.7027	7.62873e-19	2.01926e-16	32.1805
283431	0.956059	2.9189	9.6991	7.82156e-19	2.04851e-16	32.1505
11130	1.02987	5.27382	9.6499	1.09949e-18	2.84963e-16	31.7907
79733	1.6013	2.13982	9.6431	1.15242e-18	2.95601e-16	31.7315
701	1.16	3.93668	9.63465	1.22179e-18	3.10197e-16	31.7222
10635	1.1508	3.21372	9.63185	1.24565e-18	3.1306e-16	31.7028
9156	1.40765	3.39384	9.61569	1.39277e-18	3.46536e-16	31.5934
57405	1.03635	2.67656	9.58469	1.72493e-18	4.24932e-16	31.3684
9088	1.21841	4.03375	9.57501	1.84397e-18	4.45436e-16	31.321
1789	1.09469	2.93354	9.57505	1.84354e-18	4.45436e-16	31.3101
51203	1.11128	5.28064	9.56715	1.94675e-18	4.65742e-16	31.2279
83903	1.19575	1.01471	9.54651	2.24419e-18	5.31788e-16	31.0062
89958	1.2986	4.22303	9.51934	2.70542e-18	6.35033e-16	30.9419
10112	1.21743	4.51431	9.48756	3.36589e-18	7.75432e-16	30.7152
9055	1.13836	5.47517	9.48808	3.35391e-18	7.75432e-16	30.6849
11122	-2.90149	3.83421	-9.45416	4.23299e-18	9.66247e-16	30.497
3161	1.16251	3.56805	9.44107	4.63049e-18	1.04737e-15	30.4204
7083	1.11573	5.95194	9.43962	4.67671e-18	1.0483e-15	30.3525
641	1.07331	2.99359	9.38983	6.5766e-18	1.461e-15	30.0744
18	-1.5585	5.6665	-9.37907	7.07863e-18	1.55861e-15	29.9352
84904	1.02723	2.62505	9.30816	1.14842e-17	2.50647e-15	29.513
122769	0.694281	3.44308	9.29908	1.22169e-17	2.6432e-15	29.472
54908	0.609109	3.72883	9.2787	1.40356e-17	3.01051e-15	29.3311
55969	0.701895	4.24274	9.2767	1.42278e-17	3.02566e-15	29.3068
51659	1.12539	4.16282	9.26487	1.54194e-17	3.25127e-15	29.2352
64785	0.775096	2.94228	9.25934	1.60102e-17	3.34748e-15	29.2057
56171	-1.19837	1.53182	-9.24856	1.72275e-17	3.54246e-15	29.0921
54478	1.33665	2.24354	9.24518	1.76278e-17	3.59506e-15	29.0868
4001	0.98403	5.65687	9.24882	1.71975e-17	3.54246e-15	29.0647
79846	-1.07943	2.6612	-9.23364	1.90648e-17	3.85652e-15	29.0333
10460	0.885944	5.41142	9.23007	1.95327e-17	3.91929e-15	28.9575
6491	0.92709	3.8148	9.21489	2.16524e-17	4.30988e-15	28.9064
2177	0.755831	4.49154	9.20264	2.35274e-17	4.64591e-15	28.8028
29028	1.0304	6.19337	9.19212	2.5267e-17	4.95014e-15	28.6676
84955	0.690219	4.85685	9.16602	3.01523e-17	5.86108e-15	28.5415
4175	0.714842	5.85964	9.16323	3.07275e-17	5.9266e-15	28.4862
127733	-1.38082	3.91978	-9.14549	3.46447e-17	6.63073e-15	28.4357
8894	0.501843	6.5552	9.1364	3.68418e-17	6.9974e-15	28.2875
23371	-0.703442	6.11097	-9.12493	3.9808e-17	7.50351e-15	28.2197
9824	1.09079	4.04681	9.0982	4.76812e-17	8.91997e-15	28.1267
56992	1.17736	3.23286	9.09345	4.92339e-17	9.1417e-15	28.1105
84933	0.782449	3.10676	9.07608	5.53515e-17	1.02015e-14	27.996
93594	0.885057	3.46625	9.03973	7.06969e-17	1.29339e-14	27.755
1503	0.739791	4.98641	9.01586	8.30047e-17	1.50747e-14	27.5484
387103	1.15359	2.82416	9.0085	8.72156e-17	1.57247e-14	27.5463
1524	-1.3703	2.39865	-8.99347	9.64753e-17	1.72691e-14	27.4512
9134	1.1904	2.80393	8.98679	1.00897e-16	1.78043e-14	27.4087
10212	0.680556	5.96352	8.98871	9.9604e-17	1.77018e-14	27.3328
4171	0.856221	5.82518	8.98317	1.03373e-16	1.81129e-14	27.297
147841	1.15756	3.18502	8.95274	1.26766e-16	2.20564e-14	27.187
55723	0.959179	4.51771	8.84264	2.64444e-16	4.56919e-14	26.433
10926	0.704207	3.80717	8.82006	3.07345e-16	5.22186e-14	26.3076
29980	0.75484	4.00994	8.81902	3.09471e-16	5.22186e-14	26.2977
1111	0.901742	3.89339	8.81783	3.11928e-16	5.22186e-14	26.2937
8813	0.556867	5.25791	8.8274	2.92697e-16	5.02248e-14	26.2903
5933	0.780737	4.10627	8.81745	3.12711e-16	5.22186e-14	26.2836
990	1.3822	4.31932	8.81547	3.16865e-16	5.25595e-14	26.2673
8317	0.986735	3.38747	8.80557	3.38423e-16	5.54623e-14	26.2271
81624	1.12914	3.14602	8.80308	3.44061e-16	5.59515e-14	26.2135
54858	-0.693945	5.04487	-8.80539	3.38823e-16	5.54623e-14	26.1524
2237	0.777616	5.21533	8.79044	3.74201e-16	6.04577e-14	26.0582
10733	0.906879	3.26146	8.77576	4.12508e-16	6.62169e-14	26.0329
1870	1.28227	2.87557	8.7529	4.8004e-16	7.65633e-14	25.8881
23590	0.744441	2.41395	8.74812	4.95483e-16	7.85231e-14	25.8525
79019	1.12403	2.87366	8.7408	5.20123e-16	8.19062e-14	25.8099
7112	0.614519	6.61146	8.73876	5.27203e-16	8.2499e-14	25.6633
29105	0.439699	4.51716	8.71827	6.03758e-16	9.3305e-14	25.6163
84790	0.635849	6.46303	8.71946	5.99048e-16	9.31558e-14	25.5425
7296	0.644603	6.34183	8.69777	6.91397e-16	1.06189e-13	25.405
64105	0.997264	2.25907	8.67314	8.13529e-16	1.23423e-13	25.3674
4288	1.14294	6.32341	8.68514	7.51545e-16	1.14719e-13	25.3304
5984	0.693139	4.40112	8.66954	8.33054e-16	1.2562e-13	25.3118
1678	0.608392	2.80942	8.65899	8.93117e-16	1.33865e-13	25.2839
23210	0.592069	4.64775	8.65407	9.2256e-16	1.36632e-13	25.2035
23303	-1.20332	5.87042	-8.65649	9.07971e-16	1.35277e-13	25.1463
2146	0.898071	4.52987	8.63662	1.035e-15	1.52378e-13	25.0979
79172	0.65476	3.66288	8.61441	1.19787e-15	1.7328e-13	24.9846
259266	1.2306	4.50311	8.6129	1.20983e-15	1.73998e-13	24.9425
2187	0.890067	0.53116	8.61476	1.19514e-15	1.7328e-13	24.9157
5713	0.590938	5.65672	8.61562	1.18838e-15	1.7328e-13	24.8977
10195	0.586348	5.70793	8.60807	1.24886e-15	1.78579e-13	24.8542
10189	0.711073	5.74096	8.60395	1.28318e-15	1.82439e-13	24.8284
84930	0.696353	4.13842	8.55507	1.76869e-15	2.48626e-13	24.5795
51388	0.502955	4.55586	8.54362	1.9065e-15	2.65004e-13	24.4844
55215	0.827671	5.45036	8.54816	1.85063e-15	2.58682e-13	24.4742
129852	-1.87021	-2.84953	-8.56122	1.69876e-15	2.40153e-13	24.4667
79659	-0.893199	4.08064	-8.52848	2.10525e-15	2.86233e-13	24.3924
100533106	0.943424	-0.300199	8.53888	1.96666e-15	2.71847e-13	24.3612
8140	1.45482	6.16633	8.53135	2.06597e-15	2.82436e-13	24.3554
79901	-1.2339	7.69807	-8.53214	2.0553e-15	2.82436e-13	24.2932
10940	0.762621	3.52361	8.49319	2.65164e-15	3.56624e-13	24.2119
5901	0.411886	7.89115	8.51136	2.35465e-15	3.18402e-13	24.1581
29128	1.05157	4.13939	8.45589	3.38238e-15	4.50037e-13	23.9538
79925	-0.930229	3.79833	-8.45296	3.44751e-15	4.56264e-13	23.938
7153	1.23458	6.95047	8.45623	3.37494e-15	4.50037e-13	23.8317
10742	-1.43745	3.92968	-8.43099	3.97802e-15	5.20933e-13	23.7851
9718	0.954426	3.36546	8.42392	4.16535e-15	5.39782e-13	23.7798
1163	0.741005	4.79049	8.43453	3.88731e-15	5.11746e-13	23.7788
83464	-0.781862	4.30585	-8.42596	4.11022e-15	5.35426e-13	23.7275
898	1.41577	2.0115	8.41319	4.46617e-15	5.72797e-13	23.7019
5111	0.627599	6.85163	8.41632	4.37643e-15	5.64196e-13	23.5746
9768	1.0622	4.11325	8.39443	5.04535e-15	6.40476e-13	23.5655
79000	1.07588	1.6592	8.38705	5.29306e-15	6.68511e-13	23.5373
22948	0.534566	7.69701	8.40879	4.59602e-15	5.86429e-13	23.503
994	0.914869	5.70889	8.38414	5.39396e-15	6.77814e-13	23.4195
83990	1.13093	3.1659	8.36284	6.19302e-15	7.74314e-13	23.3946
7516	0.913398	2.76966	8.35683	6.43928e-15	8.01079e-13	23.3612
57650	0.998612	3.18334	8.34023	7.17008e-15	8.87556e-13	23.2488
9928	1.28435	3.01579	8.30626	8.93135e-15	1.08079e-12	23.0394
10797	0.635401	6.44101	8.32894	7.71343e-15	9.50089e-13	23.0273
57658	-0.49526	6.07493	-8.32392	7.96801e-15	9.76612e-13	23.0069
8914	0.651251	5.73806	8.31916	8.2173e-15	1.00223e-12	22.9982
80127	-0.800219	3.91217	-8.30597	8.94834e-15	1.08079e-12	22.9919
1164	0.850126	4.81366	8.29403	9.6656e-15	1.16179e-12	22.8848
149465	-1.4186	1.09625	-8.28301	1.0378e-14	1.23805e-12	22.875
10039	-0.668525	4.28522	-8.2691	1.13516e-14	1.34495e-12	22.7413
63967	1.20279	2.29468	8.24889	1.29304e-14	1.52313e-12	22.6838
3572	-1.12578	8.69773	-8.28269	1.03996e-14	1.23805e-12	22.6732
776	-1.35016	3.91283	-8.24359	1.33786e-14	1.56279e-12	22.5939
116028	1.00905	3.85614	8.23562	1.40825e-14	1.62215e-12	22.5705
23649	0.563577	4.65368	8.23809	1.38609e-14	1.60407e-12	22.5399
200933	0.512945	5.04854	8.24021	1.36732e-14	1.58973e-12	22.5258
3148	0.788973	6.75343	8.24832	1.29779e-14	1.52313e-12	22.5097
55299	0.492511	5.19223	8.21267	1.6321e-14	1.87135e-12	22.3457
54443	1.12876	5.01235	8.19289	1.85306e-14	2.11495e-12	22.2387
54892	0.704064	5.00449	8.19022	1.88505e-14	2.14164e-12	22.2167
27085	0.898118	2.82486	8.17471	2.08212e-14	2.33357e-12	22.2157
7298	0.883756	4.48096	8.17935	2.02109e-14	2.27542e-12	22.1887
284403	0.926458	3.45732	8.1711	2.13081e-14	2.37743e-12	22.1835
79902	0.513108	5.64067	8.18673	1.92767e-14	2.18011e-12	22.1696
54069	0.609961	3.96369	8.15338	2.38678e-14	2.63247e-12	22.0399
23404	0.443371	4.59227	8.15688	2.33396e-14	2.59247e-12	22.0293
11157	0.402609	3.28018	8.14488	2.52021e-14	2.76235e-12	22.021
9735	0.635883	4.93477	8.1531	2.39114e-14	2.63247e-12	21.9857
11113	0.827529	4.37603	8.12733	2.8194e-14	3.05079e-12	21.8607
84916	0.465625	5.1801	8.12729	2.82015e-14	3.05079e-12	21.8079
22995	0.670816	2.42943	8.10787	3.19238e-14	3.42729e-12	21.8062
1153	-0.621144	7.89416	-8.1364	2.66056e-14	2.9034e-12	21.77
3070	0.792679	4.10092	8.10646	3.22123e-14	3.43981e-12	21.7463
55353	1.22433	7.40058	8.1077	3.19573e-14	3.42729e-12	21.6093
51571	0.653182	6.45251	8.07213	4.00906e-14	4.26279e-12	21.4093
285386	-1.99296	4.03539	-8.04729	4.69501e-14	4.97092e-12	21.3647
9401	1.01931	4.70379	8.03594	5.04613e-14	5.29758e-12	21.2881
6877	0.541191	2.42934	8.01917	5.61279e-14	5.86772e-12	21.2576
59277	-1.60951	6.18148	-8.04201	4.8553e-14	5.11884e-12	21.2238
9791	0.57086	6.48242	8.01746	5.67399e-14	5.90688e-12	21.0673
25886	0.728014	3.47205	7.99231	6.65443e-14	6.78561e-12	21.0661
23221	-0.596827	4.26078	-7.99962	6.35356e-14	6.50547e-12	21.0601
195828	0.917854	3.0593	7.98743	6.86348e-14	6.94188e-12	21.0474
899	0.6526	4.96866	8.00225	6.24861e-14	6.42445e-12	21.0448
9650	0.699485	5.20192	8.0047	6.15206e-14	6.35143e-12	21.0437
64946	0.733957	3.14449	7.98661	6.89887e-14	6.94942e-12	21.0401
6713	0.992483	6.38608	8.00699	6.06367e-14	6.28626e-12	21.0036
79723	0.614714	3.42926	7.97787	7.29119e-14	7.28563e-12	20.9777
51001	0.665297	4.61279	7.97869	7.25373e-14	7.27742e-12	20.9187
23560	0.491238	6.02378	7.99046	6.73311e-14	6.83782e-12	20.9145
8544	1.17685	3.30032	7.95657	8.34203e-14	8.17158e-12	20.8606
4860	0.702571	5.2706	7.97113	7.60899e-14	7.5426e-12	20.8339
7941	1.336	2.29423	7.94839	8.78446e-14	8.53774e-12	20.8243
5688	0.599887	7.20977	7.97378	7.48224e-14	7.44662e-12	20.7747
375444	0.677428	2.06866	7.94017	9.25224e-14	8.9574e-12	20.7737
376497	-0.536862	5.11077	-7.95826	8.25369e-14	8.11699e-12	20.759
5718	0.632055	6.39994	7.96175	8.07367e-14	7.97147e-12	20.7243
79819	-0.880896	2.63497	-7.93124	9.78851e-14	9.43984e-12	20.7112
5982	0.460593	5.23399	7.95057	8.66452e-14	8.45419e-12	20.7106
340706	-2.05895	2.6946	-7.92956	9.89266e-14	9.50344e-12	20.6911
7804	1.08386	3.22374	7.91191	1.10564e-13	1.05806e-11	20.5856
57082	0.993118	3.50155	7.89403	1.23738e-13	1.17959e-11	20.4582
51053	0.777311	4.00195	7.8825	1.33039e-13	1.25861e-11	20.371
10855	0.900201	2.06604	7.87246	1.41707e-13	1.3305e-11	20.361
128239	1.04718	4.93904	7.88683	1.29465e-13	1.22947e-11	20.3455
388743	-2.14219	3.84394	-7.87502	1.39443e-13	1.3142e-11	20.3181
84733	1.70839	3.78701	7.86169	1.51619e-13	1.4129e-11	20.2678
10293	0.656591	2.58905	7.85038	1.62761e-13	1.50545e-11	20.2229
55872	1.19604	3.41736	7.85323	1.59885e-13	1.48437e-11	20.2175
89765	-1.20009	2.74003	-7.84979	1.63366e-13	1.50545e-11	20.2105
157285	-1.07633	4.89979	-7.86554	1.47996e-13	1.38432e-11	20.1932
90288	-1.33478	1.3586	-7.84235	1.7117e-13	1.56576e-11	20.1744
55922	0.422489	3.81506	7.84901	1.64172e-13	1.5073e-11	20.167
10129	-0.87002	4.85271	-7.8366	1.77451e-13	1.61137e-11	20.0067
3329	0.517777	8.47141	7.84052	1.7314e-13	1.57799e-11	19.9178
25879	0.609953	6.10395	7.82846	1.86732e-13	1.68948e-11	19.9126
4751	1.01211	4.41296	7.80778	2.12522e-13	1.90207e-11	19.8841
84908	0.441775	5.39786	7.80396	2.17659e-13	1.94107e-11	19.799
4214	-0.828791	6.36022	-7.80957	2.10162e-13	1.88774e-11	19.7754
6709	-0.490374	8.45459	-7.80975	2.09922e-13	1.88774e-11	19.7263
8646	-1.41927	3.92636	-7.77848	2.55219e-13	2.25983e-11	19.7176
29088	0.634972	5.53358	7.78353	2.47288e-13	2.19741e-11	19.6657
10328	0.412221	4.44721	7.76398	2.79375e-13	2.45623e-11	19.6107
8208	0.704204	4.25582	7.75753	2.90818e-13	2.54784e-11	19.5829
54838	-0.483139	6.56232	-7.77745	2.56864e-13	2.26632e-11	19.5773
343990	-0.766459	4.15695	-7.7503	3.04214e-13	2.65584e-11	19.5279
387521	0.663756	5.32589	7.74151	3.21342e-13	2.79556e-11	19.4227
23306	0.562092	5.05578	7.73503	3.34556e-13	2.90038e-11	19.3888
10608	-0.529695	6.27971	-7.73433	3.3601e-13	2.90287e-11	19.3246
5440	0.594364	6.00929	7.71554	3.77645e-13	3.25127e-11	19.2267
55257	0.58693	4.48051	7.70074	4.14003e-13	3.55201e-11	19.2241
5433	0.339702	5.37198	7.69985	4.16285e-13	3.55931e-11	19.1587
81493	-0.827279	1.71106	-7.66637	5.12295e-13	4.27732e-11	19.1161
219623	-1.76311	2.84545	-7.67052	4.99294e-13	4.19694e-11	19.1141
57019	0.473519	5.28572	7.68544	4.55213e-13	3.85244e-11	19.0763
4173	0.706286	6.96349	7.69191	4.37299e-13	3.72618e-11	19.0463
3925	0.752251	7.29687	7.68873	4.46016e-13	3.78749e-11	19.0183
7443	0.536576	3.89885	7.6486	5.71796e-13	4.71088e-11	18.9388
10213	0.410139	6.18085	7.66842	5.05825e-13	4.23752e-11	18.9315
27346	0.948094	5.22223	7.65907	5.35954e-13	4.44503e-11	18.9269
11260	0.483258	6.90098	7.67098	4.97851e-13	4.19694e-11	18.9203
1017	0.453328	5.30791	7.65701	5.42818e-13	4.487e-11	18.9035
16	0.548695	7.24276	7.6653	5.15699e-13	4.29134e-11	18.8771
54957	0.524802	3.12715	7.62742	6.51744e-13	5.29936e-11	18.856
6642	-0.428511	6.97496	-7.6463	5.79985e-13	4.76258e-11	18.7645
84285	0.383477	4.98954	7.63033	6.40144e-13	5.2221e-11	18.7549
5983	0.606644	4.19404	7.61712	6.94474e-13	5.62841e-11	18.7322
9665	-0.358871	6.69306	-7.63409	6.25447e-13	5.11899e-11	18.698
388272	0.655164	2.97503	7.59965	7.73453e-13	6.20783e-11	18.6931
1138	1.70863	0.0359588	7.5965	7.88587e-13	6.30895e-11	18.6527
10549	0.549643	6.28721	7.60928	7.28904e-13	5.86921e-11	18.573
93081	0.620494	2.90203	7.57781	8.84712e-13	6.99949e-11	18.5689
79847	0.763267	2.21557	7.57453	9.02753e-13	7.10804e-11	18.5677
55166	0.579838	2.76376	7.56882	9.35032e-13	7.31589e-11	18.5177
7534	0.579999	10.0239	7.61297	7.12502e-13	5.75577e-11	18.4977
10237	0.666112	5.95563	7.5937	8.02338e-13	6.39839e-11	18.4955
29899	0.677586	4.45034	7.5632	9.67875e-13	7.54912e-11	18.3963
1063	0.940997	6.48134	7.57755	8.86153e-13	6.99949e-11	18.374
5902	0.458168	5.8338	7.57213	9.16161e-13	7.19085e-11	18.3675
9135	-0.717151	7.29133	-7.58137	8.65557e-13	6.88049e-11	18.3593
6627	0.560611	4.95021	7.55	1.04954e-12	8.16054e-11	18.2854
284992	0.851799	0.796947	7.52505	1.22303e-12	9.39204e-11	18.2567
5985	0.460706	4.41802	7.53793	1.13025e-12	8.73349e-11	18.2409
6502	0.684554	4.10343	7.52412	1.23005e-12	9.41691e-11	18.1833
286053	0.594364	4.67385	7.53078	1.18088e-12	9.0964e-11	18.1797
1894	0.712969	5.64857	7.53957	1.11892e-12	8.67283e-11	18.1756
4796	0.877022	4.41289	7.5187	1.27159e-12	9.70505e-11	18.1414
51514	0.929188	4.62066	7.50993	1.34169e-12	1.01776e-10	18.0652
4137	-1.77128	6.11134	-7.51715	1.28365e-12	9.76713e-11	18.0088
26271	0.788063	3.33097	7.481	1.60116e-12	1.20358e-10	17.9712
81034	0.523678	4.92031	7.49427	1.47651e-12	1.11324e-10	17.9447
157310	-1.77066	-1.47811	-7.47354	1.6758e-12	1.25212e-10	17.8976
55259	-1.16475	1.13292	-7.45894	1.83181e-12	1.36051e-10	17.8855
6882	0.416049	5.13698	7.47947	1.61616e-12	1.21119e-10	17.8491
3913	-0.789588	7.91656	-7.49724	1.44999e-12	1.09657e-10	17.8394
101929520	-3.62525	1.70849	-7.44386	2.00802e-12	1.47611e-10	17.7897
341019	-1.63047	0.798245	-7.44188	2.03237e-12	1.48728e-10	17.7822
25759	-1.07864	3.87243	-7.45028	1.9311e-12	1.42999e-10	17.7633
25926	0.576705	6.0617	7.46358	1.7807e-12	1.32651e-10	17.7023
26040	-1.0057	4.36628	-7.44932	1.94233e-12	1.43404e-10	17.6982
92565	-1.01336	2.79196	-7.43084	2.17356e-12	1.5856e-10	17.697
339674	1.411	-2.68322	7.42516	2.24992e-12	1.63208e-10	17.6319
23550	-0.552472	6.41504	-7.4436	2.01118e-12	1.47611e-10	17.5645
123872	-1.28115	1.60313	-7.39744	2.66249e-12	1.9036e-10	17.5238
28998	0.692793	5.4695	7.42373	2.26962e-12	1.64158e-10	17.4894
23365	-0.499987	7.61007	-7.43039	2.17948e-12	1.5856e-10	17.4451
57116	1.56347	0.331193	7.38432	2.88279e-12	2.04349e-10	17.426
151246	0.633436	3.56722	7.38956	2.79265e-12	1.99095e-10	17.411
145483	-0.761577	3.55488	-7.38704	2.83565e-12	2.01583e-10	17.3862
11188	-0.447134	6.3932	-7.41059	2.45823e-12	1.77285e-10	17.3689
389524	-0.578577	2.46211	-7.36838	3.17498e-12	2.24422e-10	17.3382
23152	-0.418324	6.46479	-7.40409	2.55718e-12	1.83888e-10	17.3272
292	0.413137	7.89521	7.4028	2.57716e-12	1.84791e-10	17.2808
57639	-0.731209	2.47722	-7.35839	3.37284e-12	2.37732e-10	17.2759
84163	-0.621862	1.94826	-7.34748	3.60276e-12	2.51799e-10	17.2303
93323	0.600214	3.06697	7.34888	3.57226e-12	2.5037e-10	17.2094
101927220	1.37607	-4.94967	7.3322	3.95086e-12	2.72841e-10	17.1417
11169	0.625394	3.94395	7.33292	3.93386e-12	2.72642e-10	17.0544
721	-1.7551	5.4152	-7.35104	3.5261e-12	2.47833e-10	17.0522
2178	0.677543	2.46151	7.31688	4.33344e-12	2.97026e-10	17.0409
5393	0.43572	4.71049	7.33878	3.79711e-12	2.64639e-10	17.0404
90627	-0.630795	4.76671	-7.33408	3.90631e-12	2.71489e-10	16.9983
87178	0.422772	5.28507	7.33188	3.95866e-12	2.72841e-10	16.9603
1763	0.737663	3.22933	7.30008	4.79467e-12	3.25946e-10	16.9157
3752	-1.61999	3.46774	-7.30596	4.62803e-12	3.15479e-10	16.9113
10682	0.540428	5.32089	7.31515	4.37884e-12	2.99313e-10	16.8648
4054	-0.564862	6.89435	-7.32109	4.22487e-12	2.90384e-10	16.8238
54558	-0.620383	3.85494	-7.29362	4.98499e-12	3.36129e-10	16.8195
728606	-2.46249	-0.27814	-7.27008	5.74249e-12	3.82029e-10	16.7573
6839	0.468827	3.70576	7.27353	5.62452e-12	3.76193e-10	16.7293
4830	0.81357	6.17235	7.29051	5.0791e-12	3.41549e-10	16.6851
6595	-0.533732	7.0542	-7.29937	4.81526e-12	3.26453e-10	16.6845
29997	-0.541851	7.59783	-7.29494	4.9454e-12	3.34366e-10	16.6479
157313	1.04179	2.55732	7.24316	6.7486e-12	4.41873e-10	16.6116
55733	-0.713594	4.45412	-7.2654	5.90591e-12	3.91853e-10	16.6106
27235	0.53199	3.36463	7.24651	6.61457e-12	4.34241e-10	16.5926
9674	-0.736313	6.90775	-7.28073	5.38645e-12	3.61241e-10	16.5762
23541	-1.42247	5.17644	-7.26208	6.02511e-12	3.98699e-10	16.553
1793	-0.537795	6.30758	-7.27135	5.69885e-12	3.80142e-10	16.5466
1287	-1.18845	5.14479	-7.25915	6.13162e-12	4.04671e-10	16.5254
3140	-0.607185	5.24887	-7.25023	6.46859e-12	4.2578e-10	16.4724
220042	0.874063	2.72683	7.20914	8.27199e-12	5.34586e-10	16.4032
90390	0.655373	3.06867	7.20681	8.38825e-12	5.40694e-10	16.3746
192111	0.409173	5.74269	7.23226	7.20404e-12	4.70456e-10	16.3506
55345	0.59711	2.45103	7.19556	8.97079e-12	5.7675e-10	16.3363
3014	0.697962	5.19904	7.21732	7.87751e-12	5.10418e-10	16.3042
366	1.90063	0.446466	7.18538	9.53275e-12	6.08165e-10	16.2838
8358	1.6509	-2.86063	7.18671	9.45722e-12	6.04897e-10	16.2716
51364	-1.24633	3.34787	-7.19232	9.14609e-12	5.86505e-10	16.2578
9918	0.533585	6.4651	7.22071	7.71936e-12	5.02789e-10	16.25
2872	-0.524863	7.33318	-7.218	7.84567e-12	5.09682e-10	16.1989
54986	-0.65689	2.79224	-7.1696	1.04723e-11	6.61322e-10	16.1701
79968	0.696034	3.70843	7.17785	9.97013e-12	6.32823e-10	16.1649
79693	0.444296	4.19975	7.17586	1.00894e-11	6.38764e-10	16.1205
53349	-0.385931	4.88351	-7.17894	9.90567e-12	6.3034e-10	16.0752
5427	0.702794	2.77384	7.14558	1.20813e-11	7.53371e-10	16.041
8624	0.658598	4.42248	7.14888	1.18464e-11	7.42444e-10	15.9496
1408	-0.494185	5.5544	-7.15705	1.12847e-11	7.10306e-10	15.9118
7374	0.486765	5.71575	7.15675	1.13051e-11	7.10306e-10	15.9066
51645	0.486988	5.09243	7.14837	1.18829e-11	7.4286e-10	15.8969
100507246	0.604593	4.72087	7.14004	1.24854e-11	7.74685e-10	15.8837
100129534	-0.844498	1.30752	-7.11133	1.48048e-11	9.07289e-10	15.8716
80178	0.781651	2.75641	7.10936	1.49781e-11	9.15649e-10	15.8365
483	0.549384	6.15553	7.14397	1.21973e-11	7.58703e-10	15.8133
51647	0.495094	5.07249	7.12994	1.32573e-11	8.20532e-10	15.8001
2842	1.15644	0.0567502	7.09877	1.59479e-11	9.70173e-10	15.7848
348654	0.538406	4.17856	7.11456	1.45237e-11	8.9226e-10	15.7672
100128977	-2.44072	-2.37094	-7.09182	1.66174e-11	1.00598e-09	15.7311
1736	0.439291	6.34665	7.11822	1.4212e-11	8.77439e-10	15.6567
161394	-1.02549	1.49727	-7.07436	1.84244e-11	1.09862e-09	15.6547
6199	0.612945	5.28889	7.09992	1.58402e-11	9.65979e-10	15.6124
54845	0.519264	7.36417	7.11609	1.43924e-11	8.86377e-10	15.6089
284417	1.05784	-0.604326	7.06896	1.90214e-11	1.12416e-09	15.5969
388962	0.521737	3.73037	7.07625	1.82199e-11	1.08974e-09	15.59
6354	2.09172	-3.2701	7.06174	1.98496e-11	1.16891e-09	15.5732
705	0.567583	4.707	7.08235	1.7575e-11	1.0588e-09	15.5478
10181	-0.404994	6.36756	-7.09251	1.65502e-11	1.00436e-09	15.5032
3674	1.1158	-0.256467	7.04901	2.13976e-11	1.24682e-09	15.4894
51155	0.737923	6.80266	7.08717	1.70807e-11	1.03151e-09	15.468
92840	-1.35143	5.41053	-7.07668	1.81736e-11	1.08959e-09	15.4502
55159	0.495898	5.32902	7.07394	1.84707e-11	1.09862e-09	15.4471
4176	0.569367	6.82343	7.07698	1.81415e-11	1.08959e-09	15.4035
1841	0.457029	4.75917	7.05504	2.065e-11	1.20893e-09	15.3881
10204	0.473291	6.4239	7.069	1.90177e-11	1.12416e-09	15.3725
473	-0.421505	7.09518	-7.07366	1.85009e-11	1.09862e-09	15.3666
1954	-0.607448	5.5507	-7.06155	1.98725e-11	1.16891e-09	15.3588
152110	-1.84034	2.74188	-7.02564	2.45548e-11	1.41096e-09	15.342
6996	0.430809	4.64997	7.04584	2.18011e-11	1.26737e-09	15.3299
642987	-1.27051	-0.240132	-7.01685	2.58579e-11	1.47901e-09	15.325
5690	0.399	6.7471	7.05874	2.0205e-11	1.18566e-09	15.2987
157378	0.714075	4.99063	7.03562	2.31537e-11	1.33353e-09	15.2521
6355	1.55213	1.04152	6.99868	2.87708e-11	1.63435e-09	15.2326
6921	0.534564	5.82575	7.03805	2.28249e-11	1.32379e-09	15.2219
7167	0.441435	8.54362	7.05258	2.09519e-11	1.22372e-09	15.2113
57510	0.416732	6.1768	7.03605	2.30954e-11	1.33327e-09	15.1881
4969	-1.83571	3.20897	-7.00232	2.81614e-11	1.6034e-09	15.1792
7295	0.508653	7.35266	7.03646	2.30404e-11	1.33318e-09	15.1495
9688	0.45828	5.44708	7.02095	2.52425e-11	1.44714e-09	15.1375
29080	0.425852	4.44001	7.00509	2.77071e-11	1.58115e-09	15.1166
84722	0.688267	3.34248	6.97988	3.21232e-11	1.8016e-09	15.0667
144455	1.022	1.82097	6.96821	3.43958e-11	1.91455e-09	15.0519
338596	-1.65182	2.73419	-6.97625	3.28137e-11	1.83469e-09	15.0467
79858	-0.610338	4.11167	-6.98171	3.17804e-11	1.79303e-09	14.9972
629	-1.53875	5.18655	-6.99237	2.9855e-11	1.68823e-09	14.9871
6632	0.421974	5.70496	6.99665	2.91156e-11	1.65017e-09	14.9866
55055	0.483814	4.35522	6.97974	3.21495e-11	1.8016e-09	14.9723
79866	0.622339	2.16608	6.9495	3.83738e-11	2.10304e-09	14.936
10234	-1.2104	3.50382	-6.96003	3.60829e-11	1.99506e-09	14.9172
401505	0.461063	4.13201	6.95577	3.69936e-11	2.03637e-09	14.8732
3735	0.386189	6.94908	6.98046	3.2014e-11	1.8016e-09	14.8401
113451	-0.490904	3.32221	-6.93624	4.1464e-11	2.25254e-09	14.81
80217	-1.01161	1.72053	-6.92514	4.4238e-11	2.3876e-09	14.8084
2358	1.49308	-2.81124	6.92835	4.34187e-11	2.34848e-09	14.8077
348793	0.399012	3.35281	6.93433	4.19282e-11	2.2728e-09	14.797
79139	0.470581	6.99332	6.97216	3.36099e-11	1.875e-09	14.7864
55526	0.506916	6.16663	6.96176	3.57192e-11	1.97983e-09	14.7629
80228	-0.526438	5.6049	-6.95687	3.67569e-11	2.02783e-09	14.7568
23341	-0.379563	5.23618	-6.94321	3.98113e-11	2.17225e-09	14.6925
55970	-0.769423	6.52488	-6.95255	3.76967e-11	2.07049e-09	14.684
2331	-1.08807	6.27118	-6.94766	3.87882e-11	2.12108e-09	14.6675
7178	-0.469828	11.0014	-6.96172	3.57278e-11	1.97983e-09	14.641
5460	1.05528	-1.15603	6.89779	5.18778e-11	2.75218e-09	14.6238
83879	1.64304	1.99218	6.88768	5.50203e-11	2.9065e-09	14.6027
3188	-0.376222	6.99746	-6.94025	4.05061e-11	2.20532e-09	14.6015
7761	-1.23898	0.686096	-6.8821	5.6834e-11	2.97703e-09	14.5786
285367	0.447438	4.62257	6.91136	4.79371e-11	2.57052e-09	14.5748
100874291	1.00299	-0.718934	6.88595	5.55743e-11	2.92671e-09	14.5729
576	-1.12667	4.53613	-6.90855	4.87293e-11	2.60738e-09	14.5471
51726	0.402056	6.22859	6.92036	4.54895e-11	2.44984e-09	14.528
79094	1.08902	0.605429	6.87267	6.00334e-11	3.10539e-09	14.5244
339965	-1.42388	-0.145552	-6.86901	6.13215e-11	3.16543e-09	14.5027
132320	0.395366	3.29652	6.87366	5.96872e-11	3.10037e-09	14.4576
9377	0.443603	6.11758	6.89824	5.17428e-11	2.75088e-09	14.4015
1434	0.529764	7.32937	6.90368	5.01291e-11	2.67653e-09	14.3844
2752	-0.704086	10.1234	-6.91458	4.70478e-11	2.52828e-09	14.384
85479	1.07688	-0.696711	6.84952	6.86551e-11	3.52935e-09	14.3788
64921	-0.870287	5.45971	-6.89032	5.41804e-11	2.86822e-09	14.3777
54585	-0.519272	4.89712	-6.88483	5.59378e-11	2.93626e-09	14.3771
124152	-0.620593	3.89179	-6.86783	6.17425e-11	3.18057e-09	14.3642
10963	0.467914	7.52483	6.89901	5.15114e-11	2.74445e-09	14.3547
57017	0.44173	5.28743	6.87971	5.76285e-11	2.9997e-09	14.3434
282618	1.72022	-4.49776	6.83799	7.3397e-11	3.76534e-09	14.3337
2737	-0.845777	5.91012	-6.88576	5.56382e-11	2.92671e-09	14.3291
100129583	-0.875435	1.71673	-6.82608	7.86285e-11	4.01716e-09	14.2543
5108	-0.659845	7.29494	-6.88094	5.72174e-11	2.98454e-09	14.254
6472	0.456243	6.42315	6.87272	6.00138e-11	3.10539e-09	14.2459
4641	-0.447071	7.94035	-6.88128	5.71052e-11	2.98454e-09	14.2406
55064	-1.10248	0.836328	-6.80758	8.74952e-11	4.41576e-09	14.1655
4603	1.16587	3.5051	6.82184	8.05796e-11	4.1e-09	14.1585
3483	-1.68554	0.935251	-6.80514	8.87374e-11	4.45136e-09	14.1503
84321	0.568693	3.24602	6.81364	8.44895e-11	4.28143e-09	14.1239
132851	-1.85393	-2.21326	-6.79423	9.44947e-11	4.69286e-09	14.0609
89795	-1.26855	1.9123	-6.79307	9.51327e-11	4.71513e-09	14.0511
55344	0.7079	4.16211	6.80808	8.72445e-11	4.41206e-09	14.0467
79581	0.590595	6.03922	6.83342	7.53615e-11	3.85817e-09	14.0413
283991	0.520343	5.06181	6.81855	8.21232e-11	4.17001e-09	14.0277
55893	-0.62725	5.73433	-6.82412	7.95254e-11	4.05465e-09	13.9943
51204	0.585315	4.63448	6.8057	8.84482e-11	4.44582e-09	13.9793
79618	-0.568062	3.91342	-6.79765	9.26536e-11	4.61987e-09	13.975
1767	-1.33212	3.49441	-6.79643	9.3305e-11	4.64305e-09	13.9733
79915	0.618643	2.94471	6.77422	1.06037e-10	5.21406e-09	13.9245
89846	-1.21628	5.36969	-6.80589	8.83535e-11	4.44582e-09	13.9092
730249	1.37906	-5.36886	6.76404	1.12429e-10	5.48501e-09	13.8927
5557	0.569863	3.27323	6.77224	1.07253e-10	5.26345e-09	13.8795
158046	-1.51947	0.871741	-6.75358	1.19394e-10	5.79072e-09	13.8667
201853	-1.33902	2.81109	-6.76903	1.09247e-10	5.35074e-09	13.8526
7336	0.475196	6.10153	6.79925	9.18019e-11	4.59582e-09	13.841
348235	0.646018	5.36463	6.78633	9.8898e-11	4.89201e-09	13.8164
54205	0.468684	6.71488	6.79874	9.20735e-11	4.60016e-09	13.8154
492311	-0.481132	3.51889	-6.75652	1.1739e-10	5.70467e-09	13.7663
54927	0.329223	5.64269	6.78052	1.0226e-10	5.04828e-09	13.7593
376940	-0.555925	3.96872	-6.76094	1.14449e-10	5.57262e-09	13.7544
56	1.11505	-2.31124	6.73517	1.32688e-10	6.39811e-09	13.7341
54777	-2.06323	-0.619228	-6.72206	1.43038e-10	6.78944e-09	13.6893
646024	1.48603	-3.45717	6.72222	1.42908e-10	6.78944e-09	13.6861
4026	-0.579093	7.16189	-6.77781	1.03871e-10	5.11767e-09	13.6759
55640	0.65832	2.39766	6.72274	1.42484e-10	6.78944e-09	13.6657
55176	0.544479	3.376	6.72565	1.40129e-10	6.73081e-09	13.6276
26018	-0.734975	7.14807	-6.76842	1.09635e-10	5.35918e-09	13.6206
80169	-0.540512	5.09072	-6.74456	1.25732e-10	6.08626e-09	13.5803
169714	0.565114	4.04805	6.72474	1.4086e-10	6.75285e-09	13.5681
219790	0.746069	3.01916	6.70909	1.54055e-10	7.22039e-09	13.5548
100271846	2.03038	-4.70378	6.69409	1.67849e-10	7.80608e-09	13.5346
119032	-0.503749	4.75652	-6.7313	1.3567e-10	6.52921e-09	13.53
219621	-1.6045	-0.929576	-6.69208	1.69778e-10	7.88104e-09	13.5162
2255	-2.25167	1.011	-6.68858	1.73205e-10	8.02517e-09	13.5049
9961	-0.559655	7.41251	-6.73985	1.29174e-10	6.24075e-09	13.4569
23246	0.685884	5.79155	6.71811	1.46311e-10	6.89516e-09	13.4176
10535	0.538243	4.92619	6.70919	1.53967e-10	7.22039e-09	13.4122
2205	-1.17987	0.574356	-6.66897	1.937e-10	8.85916e-09	13.4043
83544	-0.490567	4.5107	-6.70536	1.57379e-10	7.36042e-09	13.3986
4747	-1.65506	-2.41011	-6.67252	1.89817e-10	8.71371e-09	13.3969
146691	-0.547681	5.94502	-6.71828	1.46171e-10	6.89516e-09	13.3863
9766	-0.461436	6.64278	-6.72179	1.4326e-10	6.78944e-09	13.374
10376	0.466448	7.86513	6.72389	1.41545e-10	6.77265e-09	13.3547
55248	0.482308	3.69634	6.68091	1.80952e-10	8.33751e-09	13.3517
5230	0.457702	8.66473	6.7181	1.46322e-10	6.89516e-09	13.3041
23030	-0.701154	7.05119	-6.70905	1.54095e-10	7.22039e-09	13.2948
2597	0.507817	10.9051	6.72299	1.4228e-10	6.78944e-09	13.292
10440	0.394988	6.22167	6.69894	1.63261e-10	7.6069e-09	13.2736
122618	-0.899328	2.29643	-6.64957	2.16308e-10	9.82111e-09	13.264
51466	-0.947481	7.72893	-6.70292	1.59592e-10	7.44994e-09	13.2384
353514	0.927501	-0.411753	6.6393	2.29312e-10	1.03548e-08	13.2347
22885	-1.03504	4.62274	-6.67598	1.86111e-10	8.55937e-09	13.2309
51633	0.61924	3.85932	6.66014	2.03688e-10	9.26502e-09	13.2192
1307	-0.752963	6.42092	-6.68802	1.73764e-10	8.03608e-09	13.2085
8767	0.560511	4.83605	6.66628	1.96684e-10	8.96281e-09	13.1812
8833	0.345471	6.65194	6.68213	1.79703e-10	8.29533e-09	13.1609
9823	-0.842751	5.22584	-6.66987	1.92704e-10	8.82994e-09	13.1601
100128191	0.760613	1.35211	6.61268	2.66691e-10	1.18917e-08	13.0922
91433	0.614752	3.35928	6.6259	2.47427e-10	1.11027e-08	13.073
4782	-0.443815	7.64469	-6.66865	1.94053e-10	8.85916e-09	13.0519
9238	0.375134	5.96914	6.64244	2.25252e-10	1.02085e-08	12.9784
55646	0.427114	3.70158	6.61273	2.6662e-10	1.18917e-08	12.9716
2956	0.368229	6.41907	6.64153	2.26425e-10	1.0243e-08	12.9442
83463	0.677494	2.9245	6.59315	2.9786e-10	1.31402e-08	12.94
1514	0.59055	6.41642	6.63601	2.33633e-10	1.05308e-08	12.9192
675	0.670457	3.34195	6.59608	2.92974e-10	1.29706e-08	12.9087
317649	-0.54333	4.98845	-6.6207	2.54835e-10	1.14039e-08	12.8925
5558	0.452101	4.01398	6.5985	2.88979e-10	1.28395e-08	12.8648
7832	-0.844722	7.46236	-6.63415	2.36108e-10	1.06232e-08	12.8616
9563	-0.47358	6.53478	-6.62574	2.47659e-10	1.11027e-08	12.849
201299	1.11073	-0.307875	6.55681	3.65684e-10	1.59066e-08	12.7902
64518	-1.219	-0.629436	-6.55371	3.72133e-10	1.61027e-08	12.7739
54848	-1.33382	3.40226	-6.5721	3.35483e-10	1.46957e-08	12.7622
3586	0.856017	-1.10271	6.54845	3.83318e-10	1.64721e-08	12.7373
10247	0.644469	4.25046	6.57714	3.26072e-10	1.43086e-08	12.7362
405	-0.345579	6.19901	-6.59956	2.87257e-10	1.27858e-08	12.7166
8382	-1.49368	1.55028	-6.54513	3.90558e-10	1.67543e-08	12.7128
284040	-0.793914	-0.876775	-6.54228	3.96874e-10	1.69959e-08	12.7062
3159	0.613619	6.75169	6.59708	2.91318e-10	1.29203e-08	12.6946
5241	-2.3412	5.247	-6.5841	3.13499e-10	1.38056e-08	12.6863
55794	0.470534	3.49535	6.55535	3.68711e-10	1.59824e-08	12.6709
481	-0.915342	7.20004	-6.59571	2.93581e-10	1.29744e-08	12.6549
7799	-0.387899	5.84073	-6.58219	3.16891e-10	1.39303e-08	12.6371
374393	0.995293	4.20104	6.55623	3.66877e-10	1.59307e-08	12.6286
57677	-0.416715	3.73981	-6.55103	3.7779e-10	1.63191e-08	12.6054
11016	-0.256828	5.71633	-6.57151	3.3659e-10	1.47183e-08	12.5862
9923	-0.441651	5.21903	-6.56536	3.48483e-10	1.52116e-08	12.5803
1768	-1.16676	0.493634	-6.51568	4.60847e-10	1.95338e-08	12.575
23492	-0.669123	4.55894	-6.5486	3.82992e-10	1.64721e-08	12.5416
84866	-0.672166	5.66911	-6.56047	3.58215e-10	1.5609e-08	12.5263
254263	1.17062	1.75508	6.50092	5.00647e-10	2.09355e-08	12.4814
283948	-1.32313	1.25239	-6.49914	5.05665e-10	2.10744e-08	12.4739
8604	-0.410062	4.73558	-6.53674	4.09428e-10	1.74734e-08	12.4639
101927972	-1.40471	-0.422948	-6.49182	5.26808e-10	2.17733e-08	12.4443
81563	-0.968905	6.62653	-6.54996	3.8008e-10	1.63896e-08	12.424
57537	-1.01467	3.03797	-6.50482	4.89806e-10	2.05859e-08	12.4147
55793	-0.625974	5.79013	-6.53813	4.06243e-10	1.73673e-08	12.3962
8480	0.492191	5.72236	6.53339	4.17223e-10	1.77756e-08	12.381
283933	-0.580394	0.724594	-6.47942	5.64679e-10	2.30828e-08	12.3786
23359	-1.79311	-0.842052	-6.47932	5.64987e-10	2.30828e-08	12.3766
100506660	0.726551	-0.26909	6.47879	5.6667e-10	2.31136e-08	12.374
8857	-1.32225	4.36565	-6.5012	4.99854e-10	2.09355e-08	12.3264
64979	0.457316	4.30569	6.50181	4.98145e-10	2.09011e-08	12.3235
1515	1.14137	1.98122	6.4714	5.90576e-10	2.39997e-08	12.3159
728621	-0.619029	2.78686	-6.48032	5.6184e-10	2.30299e-08	12.3073
205564	0.295252	5.33906	6.5145	4.63913e-10	1.96303e-08	12.3044
55958	-0.430261	5.85635	-6.5206	4.48304e-10	1.90671e-08	12.2956
9	-1.89225	5.73347	-6.51953	4.50997e-10	1.91489e-08	12.2873
4524	-0.631905	4.92582	-6.50781	4.81653e-10	2.03119e-08	12.2842
84952	-1.00874	4.8274	-6.50635	4.85631e-10	2.0445e-08	12.2827
254295	-1.48577	3.39636	-6.48089	5.60045e-10	2.29942e-08	12.2559
6631	0.401779	6.17795	6.5134	4.66785e-10	1.97183e-08	12.255
113177	-0.782062	0.479837	-6.45293	6.54722e-10	2.63169e-08	12.2399
56905	0.418281	5.1274	6.49877	5.06692e-10	2.10819e-08	12.2328
56902	0.319478	4.82919	6.49229	5.2542e-10	2.1752e-08	12.2134
79971	-0.985672	5.1098	-6.49576	5.15322e-10	2.14052e-08	12.2071
29893	0.61139	2.1517	6.45238	6.56721e-10	2.63529e-08	12.2053
58478	0.410628	5.69163	6.50014	5.02823e-10	2.09912e-08	12.2029
494143	0.740847	0.993965	6.44307	6.91704e-10	2.74925e-08	12.1825
9694	0.453203	5.45553	6.49284	5.23815e-10	2.17218e-08	12.1734
131474	0.453989	3.89249	6.46828	6.00932e-10	2.42724e-08	12.1694
5471	0.496326	4.5811	6.47635	5.74442e-10	2.33923e-08	12.1461
5817	0.633717	4.39979	6.46975	5.96014e-10	2.41522e-08	12.1408
6626	0.347735	5.87895	6.48472	5.48182e-10	2.26191e-08	12.1146
23338	-0.637633	5.56175	-6.48321	5.52818e-10	2.27726e-08	12.1054
9585	0.554113	4.11252	6.46201	6.22358e-10	2.50971e-08	12.1025
3249	-1.28775	4.89498	-6.47118	5.91286e-10	2.39997e-08	12.0947
8170	-1.52701	-1.61766	-6.42751	7.54297e-10	2.97427e-08	12.0925
116238	0.915142	3.59898	6.44311	6.91534e-10	2.74925e-08	12.0739
4209	-0.369556	6.45615	-6.48256	5.54842e-10	2.28182e-08	12.0654
4199	1.1903	3.68537	6.43897	7.07696e-10	2.80832e-08	12.0444
441518	0.764889	4.05208	6.44318	6.91294e-10	2.74925e-08	12.0205
84515	0.555671	4.12654	6.43834	7.1016e-10	2.81361e-08	11.9772
55379	0.619602	7.60896	6.46836	6.00678e-10	2.42724e-08	11.9552
117583	-0.473799	4.07692	-6.43447	7.25634e-10	2.87035e-08	11.9542
85458	-0.579484	4.77636	-6.44502	6.84205e-10	2.73693e-08	11.9458
26511	0.320934	3.37399	6.41572	8.05383e-10	3.15571e-08	11.9244
886	-1.33309	-5.02187	-6.39477	9.04702e-10	3.52268e-08	11.9188
79443	-0.478327	5.99248	-6.4521	6.57738e-10	2.63529e-08	11.9152
9867	-0.413258	6.9059	-6.45349	6.52676e-10	2.62771e-08	11.8841
196383	-0.528436	4.48648	-6.42435	7.67675e-10	3.01985e-08	11.8688
3619	0.52357	4.39875	6.41878	7.91828e-10	3.10749e-08	11.8497
1537	0.572372	6.82303	6.44353	6.89912e-10	2.74925e-08	11.8458
27166	0.327907	5.48091	6.43083	7.40473e-10	2.9244e-08	11.8383
9077	-1.28678	0.299933	-6.36564	1.06309e-09	4.05064e-08	11.7776
5685	0.385991	6.918	6.42421	7.68284e-10	3.01985e-08	11.7347
91074	-3.28503	2.56434	-6.37002	1.0376e-09	3.97177e-08	11.701
64800	-0.804075	1.58032	-6.35542	1.12485e-09	4.27941e-08	11.6998
154467	0.557044	3.98825	6.37941	9.85062e-10	3.7999e-08	11.6943
55847	0.500448	4.13405	6.38475	9.56389e-10	3.70077e-08	11.693
4148	-1.04056	4.32363	-6.39037	9.27038e-10	3.59838e-08	11.6924
4958	-1.36832	2.89104	-6.36634	1.05894e-09	4.04101e-08	11.6765
54760	-0.872769	1.93136	-6.35173	1.14794e-09	4.34733e-08	11.6692
4496	1.39276	-3.48474	6.34323	1.20308e-09	4.51491e-08	11.6602
157570	0.88564	2.59767	6.35256	1.14275e-09	4.33427e-08	11.642
84084	-1.34516	0.284941	-6.33862	1.23408e-09	4.61732e-08	11.6316
79084	0.383273	4.76422	6.38129	9.74909e-10	3.76657e-08	11.6305
51232	-0.725235	6.46488	-6.40365	8.61221e-10	3.3639e-08	11.63
3422	0.492111	5.8804	6.3933	9.1212e-10	3.54601e-08	11.6088
84318	0.495475	3.25235	6.35442	1.13107e-09	4.2965e-08	11.6087
25876	-1.19651	1.01346	-6.33327	1.27103e-09	4.72714e-08	11.5992
57758	-1.76013	6.8193	-6.39614	8.97872e-10	3.50156e-08	11.5767
54920	0.473794	3.44589	6.34791	1.17241e-09	4.41982e-08	11.5595
4141	0.333496	6.69507	6.38873	9.35527e-10	3.62568e-08	11.5533
100874158	-1.32009	-3.14095	-6.3243	1.33536e-09	4.92223e-08	11.5507
6122	-0.427632	10.8039	-6.40503	8.54652e-10	3.34349e-08	11.5384
54962	0.445395	2.78226	6.3325	1.27639e-09	4.73999e-08	11.5226
342125	-1.49927	-1.2069	-6.31707	1.38953e-09	5.08427e-08	11.5174
64760	-0.443578	5.71143	-6.3706	1.0343e-09	3.96522e-08	11.5032
85457	-0.419137	5.54291	-6.37238	1.02416e-09	3.9385e-08	11.5031
10174	-0.55167	6.39587	-6.37664	1.00028e-09	3.85263e-08	11.4984
51081	0.453855	6.01825	6.37202	1.0262e-09	3.94027e-08	11.4968
57604	-1.36678	1.36614	-6.3089	1.45339e-09	5.31008e-08	11.4553
91687	0.545354	3.36645	6.32506	1.32981e-09	4.90906e-08	11.4416
9675	0.464523	5.27323	6.35111	1.15189e-09	4.35564e-08	11.4207
10160	-0.63556	6.9086	-6.36706	1.05477e-09	4.03128e-08	11.4204
8100	-0.447074	4.24351	-6.33364	1.26845e-09	4.7246e-08	11.3962
9986	0.513453	4.34338	6.32821	1.30696e-09	4.83904e-08	11.3743
25841	0.905824	2.68391	6.30096	1.51818e-09	5.50639e-08	11.3701
10713	0.256078	6.01887	6.34729	1.17646e-09	4.42836e-08	11.3544
81873	0.406182	5.56921	6.34058	1.22081e-09	4.57453e-08	11.3481
597	0.983654	1.12207	6.28501	1.65712e-09	5.94856e-08	11.3472
127254	-2.19849	-0.283381	-6.28131	1.69106e-09	6.02798e-08	11.3361
65003	0.494968	4.93941	6.32637	1.32025e-09	4.88099e-08	11.3167
6774	-0.43182	8.23479	-6.34905	1.16506e-09	4.39878e-08	11.2859
3340	-0.50316	7.293	-6.34364	1.20037e-09	4.51155e-08	11.2806
1184	0.54971	3.20713	6.29088	1.60459e-09	5.78605e-08	11.2772
6427	0.288839	7.16552	6.33794	1.23873e-09	4.62774e-08	11.2631
341676	-0.999238	2.36391	-6.2799	1.70418e-09	6.06605e-08	11.2577
5338	-0.400503	5.05792	-6.31915	1.37377e-09	5.0414e-08	11.2576
2676	1.40835	-2.53573	6.26701	1.82872e-09	6.47233e-08	11.2555
103611081	-0.489993	2.78711	-6.28196	1.68504e-09	6.023e-08	11.2438
6362	1.86932	0.970541	6.26436	1.85551e-09	6.55781e-08	11.2436
440742	-1.41986	-5.51862	-6.27114	1.78788e-09	6.34582e-08	11.2384
283404	1.2655	-4.23635	6.26163	1.88338e-09	6.64687e-08	11.2198
55656	0.410895	5.92257	6.31916	1.37369e-09	5.0414e-08	11.2106
6844	-0.469307	5.88251	-6.31847	1.37889e-09	5.05274e-08	11.2019
57156	-0.985059	4.46586	-6.30129	1.51548e-09	5.50462e-08	11.1933
84706	0.827953	5.0451	6.30255	1.50502e-09	5.47462e-08	11.1922
203068	0.366806	9.65183	6.33606	1.25159e-09	4.66878e-08	11.1871
5693	0.440146	6.80138	6.32109	1.3592e-09	5.0027e-08	11.1869
100131320	-1.68416	0.903451	-6.25399	1.96371e-09	6.90101e-08	11.176
677	-0.612652	8.43147	-6.32892	1.30185e-09	4.82732e-08	11.1731
6637	0.405761	5.2213	6.29998	1.52641e-09	5.52819e-08	11.1539
146562	-0.798987	1.80568	-6.25258	1.97895e-09	6.93523e-08	11.15
400629	1.5036	-3.4825	6.24452	2.06792e-09	7.18602e-08	11.1446
83695	0.392247	5.12292	6.29621	1.55836e-09	5.63568e-08	11.136
282616	1.44517	-5.26146	6.25257	1.97902e-09	6.93523e-08	11.1311
8565	0.363822	6.51588	6.30486	1.48602e-09	5.41343e-08	11.1084
509	0.369933	7.40164	6.30592	1.47737e-09	5.38982e-08	11.0822
84079	0.457446	5.35692	6.28721	1.63725e-09	5.89528e-08	11.0702
83940	0.525255	4.62513	6.27134	1.78594e-09	6.34582e-08	11.0391
221400	0.835657	-0.250898	6.22274	2.32873e-09	8.04739e-08	11.0317
56943	0.450724	5.98952	6.28551	1.65258e-09	5.94188e-08	11.0298
57020	-0.447037	6.08201	-6.28477	1.65922e-09	5.94856e-08	11.0144
23450	0.450502	7.42562	6.29231	1.59209e-09	5.7493e-08	11.007
80700	-0.356358	6.47049	-6.28276	1.67765e-09	6.00598e-08	10.9882
55027	0.435381	4.62556	6.25843	1.91667e-09	6.74521e-08	10.9745
55568	-0.684604	6.81842	-6.28172	1.68724e-09	6.023e-08	10.963
170850	1.52646	-2.16807	6.21033	2.49145e-09	8.57398e-08	10.9607
3613	0.830781	3.95728	6.24304	2.08477e-09	7.23448e-08	10.9606
6009	0.356086	6.08378	6.27066	1.79259e-09	6.35347e-08	10.9474
401466	0.53203	5.06768	6.25056	2.00087e-09	7.00193e-08	10.9049
1104	0.467726	5.79877	6.25892	1.91156e-09	6.73675e-08	10.8994
836	0.330887	5.28773	6.24697	2.04052e-09	7.10073e-08	10.8604
9480	2.50342	-1.05015	6.19	2.78244e-09	9.43187e-08	10.8595
57088	-0.609784	3.91991	-6.22788	2.26447e-09	7.83621e-08	10.8552
1589	-1.45837	0.933248	-6.19087	2.76937e-09	9.40037e-08	10.8541
55156	0.416016	5.72836	6.24829	2.02586e-09	7.06333e-08	10.8391
55093	0.532313	3.93218	6.22183	2.34033e-09	8.07626e-08	10.8375
54888	0.317274	6.40872	6.24962	2.01116e-09	7.02803e-08	10.8153
221545	0.421203	3.73563	6.20949	2.50289e-09	8.60143e-08	10.8089
9355	1.66993	-2.20149	6.17603	3.00143e-09	1.00645e-07	10.7852
4715	0.617988	7.16394	6.24819	2.02693e-09	7.06333e-08	10.7836
284958	1.0912	-3.53165	6.1746	3.02476e-09	1.01291e-07	10.7826
11011	0.443869	5.41224	6.23079	2.22881e-09	7.72353e-08	10.775
728568	0.50733	3.0388	6.18806	2.8118e-09	9.51844e-08	10.7448
5203	0.631321	4.0899	6.20509	2.56348e-09	8.77329e-08	10.7393
136332	-0.918113	0.34807	-6.16564	3.17524e-09	1.05902e-07	10.7338
55038	0.474363	4.24402	6.20583	2.55316e-09	8.75004e-08	10.7329
153643	-1.72046	-1.67832	-6.16218	3.23527e-09	1.07472e-07	10.7138
2788	-0.773437	2.98884	-6.17693	2.98681e-09	1.0029e-07	10.6863
55308	0.327093	5.0525	6.20911	2.50798e-09	8.60704e-08	10.6789
57212	-0.513382	4.51432	-6.19896	2.65028e-09	9.0331e-08	10.6606
63923	-1.17859	2.18199	-6.16408	3.20204e-09	1.06511e-07	10.6462
10058	0.691317	2.38797	6.15651	3.33598e-09	1.10523e-07	10.628
2909	-0.499347	7.43535	-6.21753	2.39575e-09	8.25604e-08	10.6027
285958	0.513046	4.07031	6.17372	3.0392e-09	1.01638e-07	10.5939
79168	0.924685	0.15197	6.13622	3.72238e-09	1.22185e-07	10.5843
51602	0.339865	6.39775	6.20474	2.56832e-09	8.77778e-08	10.5817
54968	0.483889	4.79419	6.18691	2.82955e-09	9.5655e-08	10.5813
23331	-0.458325	4.3735	-6.18196	2.90649e-09	9.7857e-08	10.5768
81928	0.570412	4.0977	6.16863	3.12412e-09	1.04337e-07	10.549
5682	0.356746	6.10002	6.19491	2.7093e-09	9.22162e-08	10.5413
54414	-0.645124	5.08473	-6.1839	2.87609e-09	9.70963e-08	10.5299
4839	0.442443	5.4878	6.18316	2.88766e-09	9.73548e-08	10.5176
9620	-0.884951	7.62093	-6.20079	2.62415e-09	8.95629e-08	10.5064
24141	-1.09854	3.11595	-6.14556	3.53936e-09	1.16794e-07	10.4796
10606	0.398765	7.4871	6.1922	2.74945e-09	9.34551e-08	10.4722
54913	0.836237	3.64133	6.13865	3.67384e-09	1.20751e-07	10.4478
57728	-0.447889	4.70281	-6.15409	3.37989e-09	1.1168e-07	10.4058
167691	-0.599249	2.68374	-6.12247	4.00872e-09	1.30223e-07	10.4042
4234	0.475029	4.5277	6.14418	3.56578e-09	1.1751e-07	10.39
100132594	-1.40079	-2.03528	-6.09814	4.56963e-09	1.46706e-07	10.3863
60481	-0.760402	8.25382	-6.17978	2.94103e-09	9.8886e-08	10.3794
7869	-1.16277	4.37205	-6.13404	3.76634e-09	1.23466e-07	10.3479
89927	-1.02259	4.19279	-6.13882	3.67047e-09	1.20751e-07	10.3432
3902	1.15183	1.50757	6.09161	4.73262e-09	1.51547e-07	10.3341
1387	-0.338736	7.11569	-6.16411	3.20154e-09	1.06511e-07	10.3322
201725	0.422673	3.35666	6.11598	4.1515e-09	1.34497e-07	10.3303
151176	1.33446	-1.51828	6.08481	4.90858e-09	1.56377e-07	10.3175
164656	-1.74155	1.4785	-6.08931	4.79153e-09	1.52844e-07	10.3039
162681	0.719074	2.42099	6.09548	4.63523e-09	1.4862e-07	10.2977
23234	0.459904	4.41373	6.12539	3.94633e-09	1.28857e-07	10.2956
84629	-0.435236	7.34799	-6.15567	3.35123e-09	1.1088e-07	10.2822
563	-1.37192	9.23724	-6.16153	3.24663e-09	1.07706e-07	10.2642
166336	-0.681952	4.43318	-6.12246	4.00912e-09	1.30223e-07	10.2627
83543	1.14738	4.91033	6.12319	3.99323e-09	1.30046e-07	10.2556
84939	-0.348529	5.33706	-6.13259	3.79595e-09	1.24272e-07	10.253
4163	-0.691367	4.84228	-6.12819	3.88711e-09	1.2709e-07	10.2511
83989	-0.408877	4.6483	-6.12446	3.96615e-09	1.29334e-07	10.2495
10411	-0.600856	3.67595	-6.10239	4.46625e-09	1.43758e-07	10.2454
56964	-0.939457	0.789667	-6.06131	5.5672e-09	1.74675e-07	10.1888
124512	0.43079	4.53218	6.10511	4.40138e-09	1.41853e-07	10.1886
1288	-1.45445	1.1419	-6.0635	5.50234e-09	1.72858e-07	10.1798
2189	0.463018	4.45459	6.10074	4.50604e-09	1.44851e-07	10.1698
9895	-0.321448	4.91734	-6.11086	4.26743e-09	1.37893e-07	10.1636
23187	-0.472729	6.00964	-6.1205	4.05152e-09	1.31429e-07	10.1478
51491	0.466749	4.17468	6.09054	4.7598e-09	1.52222e-07	10.1429
51123	0.4977	6.42414	6.11339	4.20979e-09	1.36208e-07	10.0989
80210	-0.428951	4.51477	-6.08939	4.78944e-09	1.52844e-07	10.0863
55003	0.413451	4.20079	6.08272	4.96397e-09	1.57939e-07	10.0854
51253	0.389115	6.15605	6.10731	4.34981e-09	1.40373e-07	10.0786
101929181	1.07205	-5.90875	6.05363	5.80065e-09	1.81314e-07	10.0398
100533111	0.972908	-2.25101	6.02979	6.58842e-09	2.02879e-07	10.0379
2330	-1.18091	3.52871	-6.0579	5.66993e-09	1.77451e-07	10.0106
79918	0.433418	3.80205	6.05898	5.63715e-09	1.76647e-07	10.0088
27299	1.58713	1.81131	6.03029	6.57072e-09	2.02585e-07	10.0073
1230	0.79017	3.27944	6.0501	5.91125e-09	1.84308e-07	10.0067
137682	0.567268	5.05138	6.07504	5.17262e-09	1.63741e-07	9.98211
147645	0.906541	1.12417	6.01803	7.01447e-09	2.1467e-07	9.96543
23704	-1.44987	4.67766	-6.07027	5.30655e-09	1.67554e-07	9.958
23090	-0.738166	2.90988	-6.03753	6.32171e-09	1.96613e-07	9.95498
55341	0.280626	5.87127	6.07806	5.08955e-09	1.61522e-07	9.93809
51118	0.303049	4.99269	6.06535	5.44832e-09	1.71378e-07	9.93031
9742	-0.582893	5.63459	-6.07218	5.25256e-09	1.6606e-07	9.9133
55904	-0.377949	6.42971	-6.07963	5.04684e-09	1.60371e-07	9.9106
55204	-0.523315	6.10671	-6.07644	5.13391e-09	1.62722e-07	9.9092
7411	0.327312	5.57196	6.06888	5.34608e-09	1.68588e-07	9.90566
100289178	-0.933816	-1.49865	-6.00122	7.67076e-09	2.31622e-07	9.89874
5432	0.356548	5.90029	6.06814	5.36739e-09	1.69046e-07	9.8862
3101	1.01921	1.30154	6.00009	7.71702e-09	2.32454e-07	9.87153
3344	0.467895	3.66397	6.03226	6.50191e-09	2.00962e-07	9.87062
3559	1.13261	0.886774	5.99798	7.80388e-09	2.34503e-07	9.86936
8913	-1.06085	-0.577613	-5.98879	8.19433e-09	2.44758e-07	9.83721
153020	0.635138	3.41298	6.01531	7.11663e-09	2.17262e-07	9.82124
283673	-1.47477	1.75512	-5.99336	7.99768e-09	2.40037e-07	9.80877
344595	-0.666942	2.59336	-6.00482	7.52533e-09	2.27783e-07	9.80473
8872	0.343892	6.02031	6.0519	5.85477e-09	1.82776e-07	9.79634
11044	0.346305	4.96484	6.03535	6.39586e-09	1.98176e-07	9.77824
23582	-0.383618	5.08372	-6.03805	6.30436e-09	1.96319e-07	9.76639
88745	0.336134	5.5082	6.03651	6.35613e-09	1.97437e-07	9.74743
92999	-0.418988	3.98778	-6.01238	7.22855e-09	2.20139e-07	9.73286
2922	-1.60009	1.28704	-5.97044	9.03161e-09	2.66289e-07	9.70961
51012	0.493745	6.55534	6.03621	6.36661e-09	1.97516e-07	9.6864
2617	0.391301	6.86858	6.03458	6.42194e-09	1.98737e-07	9.66788
387893	0.374363	4.99988	6.01329	7.19375e-09	2.19348e-07	9.66213
153222	-0.425913	4.74033	-6.0102	7.31313e-09	2.21818e-07	9.64753
8945	-0.535658	5.582	-6.01977	6.94969e-09	2.1295e-07	9.64231
6520	0.403499	7.57246	6.03164	6.52355e-09	2.0138e-07	9.63335
7884	0.333546	5.61385	6.01638	7.0764e-09	2.163e-07	9.62919
5717	0.439621	6.79106	6.02562	6.73641e-09	2.0718e-07	9.62646
1742	-0.577572	3.76808	-5.98644	8.29708e-09	2.4753e-07	9.62611
26058	-0.283042	6.56848	-6.02195	6.86957e-09	2.11015e-07	9.60876
5476	0.429348	7.19585	6.02073	6.9142e-09	2.12124e-07	9.58814
6327	-1.30434	-1.46645	-5.93647	1.08083e-08	3.10534e-07	9.57488
8331	1.15394	-4.34261	5.94282	1.04521e-08	3.02042e-07	9.57187
100507557	-0.624343	1.31692	-5.94124	1.05397e-08	3.0422e-07	9.56162
901	-0.569931	6.8136	-6.01182	7.25008e-09	2.20525e-07	9.54385
51651	0.649852	4.89471	5.98378	8.41481e-09	2.50021e-07	9.53815
5534	0.281504	5.82719	6.00082	7.68719e-09	2.31836e-07	9.53804
55870	-0.49216	7.01382	-6.01004	7.31936e-09	2.21818e-07	9.52881
100288748	0.77326	1.50632	5.93362	1.0972e-08	3.14509e-07	9.52803
27101	0.382765	6.48552	6.0039	7.56211e-09	2.28618e-07	9.52421
8821	-0.835797	5.80143	-5.99979	7.72918e-09	2.32539e-07	9.52164
4013	-0.794981	4.69152	-5.98357	8.4246e-09	2.50021e-07	9.51339
221294	-0.432131	5.52265	-5.99123	8.0886e-09	2.42184e-07	9.50315
341	0.788697	5.46107	5.98517	8.35301e-09	2.48602e-07	9.49868
5885	0.550544	8.56356	6.01127	7.27158e-09	2.20909e-07	9.49339
50937	-0.848087	4.23986	-5.97436	8.84588e-09	2.61705e-07	9.49254
55758	-0.423938	5.9476	-5.99097	8.10009e-09	2.42233e-07	9.47624
83861	-0.426837	4.57974	-5.97041	9.03293e-09	2.66289e-07	9.4608
10157	-0.630303	2.06689	-5.92745	1.1335e-08	3.23796e-07	9.45893
6938	-0.309218	6.37476	-5.99123	8.0887e-09	2.42184e-07	9.45517
11069	-0.674679	2.86365	-5.93905	1.06624e-08	3.06694e-07	9.44292
79031	0.368584	4.77865	5.96454	9.31824e-09	2.73083e-07	9.42804
23387	-0.592809	5.53284	-5.97639	8.75123e-09	2.59213e-07	9.42501
57507	-0.938289	3.36739	-5.9403	1.05919e-08	3.05373e-07	9.4216
26586	0.48661	5.04596	5.96826	9.13642e-09	2.69021e-07	9.41648
339175	0.445698	4.59688	5.95751	9.67144e-09	2.82436e-07	9.4149
4172	0.375371	6.98798	5.98552	8.33767e-09	2.48443e-07	9.41123
5820	0.808472	4.28086	5.94624	1.0265e-08	2.98021e-07	9.39157
51174	0.575322	3.55029	5.93036	1.11626e-08	3.19604e-07	9.37559
11200	0.576122	3.63051	5.93013	1.11763e-08	3.19628e-07	9.36558
151258	-1.09663	-0.902613	-5.8939	1.3523e-08	3.80188e-07	9.36321
55765	1.69902	1.68218	5.89917	1.31539e-08	3.70853e-07	9.3503
51309	-0.723206	4.56839	-5.94869	1.0133e-08	2.94876e-07	9.34973
1975	-0.318967	8.54777	-5.98343	8.43084e-09	2.50021e-07	9.34959
9631	0.360792	5.88776	5.96196	9.44656e-09	2.76517e-07	9.33391
92140	0.452621	7.64083	5.97394	8.86593e-09	2.61987e-07	9.32737
261729	-1.13501	4.70097	-5.94471	1.03483e-08	2.99738e-07	9.3263
5327	-1.13106	6.53081	-5.96671	9.21196e-09	2.70605e-07	9.32532
80208	-0.341333	6.50837	-5.96705	9.19545e-09	2.7044e-07	9.32492
729085	-1.23387	3.05069	-5.91193	1.23005e-08	3.49372e-07	9.31627
7043	-0.657368	6.04661	-5.95963	9.56363e-09	2.79615e-07	9.30866
23362	-1.23024	5.2625	-5.94928	1.01016e-08	2.94305e-07	9.29653
100130148	-1.90532	-1.83259	-5.87772	1.47212e-08	4.10625e-07	9.28299
427	-0.682118	8.03518	-5.96456	9.31739e-09	2.73083e-07	9.26316
11047	0.440364	6.48833	5.95156	9.98044e-09	2.91118e-07	9.26138
200734	-0.430924	5.98165	-5.94547	1.03067e-08	2.98882e-07	9.2383
1770	-1.31671	-1.46562	-5.86829	1.54669e-08	4.28542e-07	9.23623
56204	-0.636657	6.20296	-5.94765	1.0189e-08	2.96158e-07	9.23383
5031	0.862285	2.10178	5.87701	1.47758e-08	4.11686e-07	9.22078
1389	-0.365676	6.13183	-5.94327	1.04274e-08	3.01678e-07	9.2198
10849	0.458643	2.97794	5.89033	1.37793e-08	3.86957e-07	9.21755
54102	-2.07472	3.69624	-5.90847	1.25264e-08	3.54976e-07	9.21418
8742	-0.405682	4.27842	-5.91255	1.22607e-08	3.48638e-07	9.20046
91754	-0.332868	6.4729	-5.93994	1.06125e-08	3.05613e-07	9.18818
25893	-1.63451	0.187342	-5.85362	1.67002e-08	4.57618e-07	9.14874
665	-0.459881	6.8285	-5.93495	1.08955e-08	3.12676e-07	9.14625
64969	0.340165	5.21695	5.91383	1.21779e-08	3.46679e-07	9.13603
84108	0.380904	2.89034	5.87311	1.50808e-08	4.18311e-07	9.12988
55102	-0.35348	5.33732	-5.91671	1.19949e-08	3.42253e-07	9.12333
8270	0.654122	4.69861	5.89907	1.31612e-08	3.70853e-07	9.11904
9812	-0.298926	5.7599	-5.91054	1.2391e-08	3.51539e-07	9.07521
63979	0.419432	4.09069	5.87901	1.46217e-08	4.08309e-07	9.05115
8883	0.358281	5.30721	5.89879	1.31803e-08	3.70972e-07	9.04662
9828	-0.429198	5.9146	-5.90448	1.2792e-08	3.62091e-07	9.03756
2006	-1.02174	5.73673	-5.90206	1.29558e-08	3.6631e-07	9.03555
23160	0.292271	5.66731	5.89947	1.31334e-08	3.70853e-07	9.02952
11081	-1.22753	-1.23123	-5.82278	1.96144e-08	5.27025e-07	9.01146
253714	0.571078	3.74024	5.86037	1.61211e-08	4.42726e-07	8.99556
2946	-0.989674	3.45935	-5.85234	1.68123e-08	4.59183e-07	8.97565
284098	0.481299	3.4517	5.85295	1.67587e-08	4.58717e-07	8.97447
54619	0.512679	3.29277	5.84758	1.72352e-08	4.68666e-07	8.97291
202559	-1.27665	-4.4701	-5.81936	1.9967e-08	5.35344e-07	8.97176
343099	0.571509	2.26654	5.83127	1.8766e-08	5.06966e-07	8.97012
63893	0.365432	5.86833	5.88872	1.38956e-08	3.89343e-07	8.96994
10785	0.439589	3.45841	5.8455	1.74239e-08	4.73279e-07	8.96052
50940	-1.04878	0.47155	-5.8144	2.04889e-08	5.46392e-07	8.95323
1852	1.72901	-1.65041	5.81032	2.09281e-08	5.55724e-07	8.95084
1938	-0.469863	10.958	-5.91404	1.21649e-08	3.46679e-07	8.9459
285600	-0.544775	1.58154	-5.81976	1.99261e-08	5.34824e-07	8.93039
91419	0.471547	2.65316	5.82769	1.91192e-08	5.15948e-07	8.92336
5364	-0.519215	6.67481	-5.88795	1.39524e-08	3.90495e-07	8.92228
2653	0.5193	1.89488	5.81784	2.01259e-08	5.38444e-07	8.92106
51497	0.474246	6.8488	5.88719	1.40082e-08	3.91617e-07	8.91118
51499	0.331654	4.71858	5.86273	1.59234e-08	4.38748e-07	8.91021
23125	-0.394503	5.50719	-5.87475	1.49521e-08	4.15669e-07	8.90501
10550	-0.356576	7.41321	-5.88914	1.3865e-08	3.88923e-07	8.89642
11321	0.25772	5.36221	5.86748	1.55324e-08	4.2988e-07	8.88608
79703	0.638686	4.36019	5.8485	1.71529e-08	4.67041e-07	8.87052
23165	0.380045	6.27464	5.8745	1.49717e-08	4.1575e-07	8.86802
26071	0.495025	5.22776	5.86058	1.61031e-08	4.42719e-07	8.86668
10443	-0.388116	6.18304	-5.86537	1.57045e-08	4.33683e-07	8.82696
596	-0.965327	5.91034	-5.86537	1.57047e-08	4.33683e-07	8.82159
79954	0.30861	5.31935	5.85233	1.68126e-08	4.59183e-07	8.81374
55959	-0.828092	7.78271	-5.87488	1.49422e-08	4.15669e-07	8.81019
10113	0.254142	6.16031	5.86093	1.60738e-08	4.42404e-07	8.80813
121268	0.684983	0.262566	5.7785	2.46859e-08	6.44502e-07	8.78395
246778	0.958563	-2.46233	5.77287	2.54173e-08	6.58072e-07	8.7669
30061	-1.2873	7.70945	-5.86438	1.57859e-08	4.35443e-07	8.76134
79838	-1.64266	4.9134	-5.83618	1.82922e-08	4.95783e-07	8.76069
81603	-0.368284	6.74473	-5.85737	1.63756e-08	4.49218e-07	8.75978
200810	1.81131	-0.139502	5.77116	2.56431e-08	6.63229e-07	8.75627
80155	0.313577	6.00764	5.84846	1.71567e-08	4.67041e-07	8.74747
27304	0.436458	3.99554	5.81663	2.02528e-08	5.40677e-07	8.73785
80179	0.457941	5.32785	5.83482	1.84223e-08	4.98764e-07	8.72997
3475	0.486215	4.8169	5.82448	1.94416e-08	5.23514e-07	8.72381
105370757	0.880253	-5.52596	5.78637	2.37003e-08	6.2205e-07	8.71689
163255	-0.604361	1.05194	-5.76757	2.6123e-08	6.74239e-07	8.69794
256586	0.61395	2.79024	5.78433	2.39519e-08	6.27974e-07	8.69783
9696	-0.46685	4.37071	-5.81171	2.07783e-08	5.52925e-07	8.69399
51279	-0.470474	5.52098	-5.83235	1.86606e-08	5.04667e-07	8.69307
10728	0.276667	8.3539	5.8519	1.68504e-08	4.59709e-07	8.68078
5036	0.299466	7.26224	5.84297	1.76547e-08	4.79027e-07	8.67241
4867	-0.572166	2.74691	-5.77945	2.45647e-08	6.42167e-07	8.66168
8487	0.412242	3.14981	5.78278	2.41455e-08	6.32383e-07	8.6567
1649	0.561054	4.01943	5.79294	2.29062e-08	6.03738e-07	8.64865
51096	0.492757	5.50953	5.819	2.00049e-08	5.35783e-07	8.63253
1590	-1.5259	0.921591	-5.7525	2.82397e-08	7.23618e-07	8.62897
149428	-1.00224	4.53686	-5.80543	2.14671e-08	5.69427e-07	8.62759
1717	0.674401	6.20085	5.82321	1.95713e-08	5.26435e-07	8.61908
10472	-1.47055	5.23022	-5.81266	2.06756e-08	5.50782e-07	8.61401
51564	-0.316334	6.48129	-5.82548	1.9341e-08	5.21368e-07	8.61354
9034	0.551964	1.44342	5.75054	2.8526e-08	7.29452e-07	8.61249
23457	0.677775	3.36342	5.7737	2.53081e-08	6.56612e-07	8.59899
339366	-0.935916	1.74543	-5.74952	2.86775e-08	7.31657e-07	8.58551
203259	0.383883	4.60461	5.79358	2.283e-08	6.02367e-07	8.58546
30815	-0.357391	5.47908	-5.81108	2.08464e-08	5.54144e-07	8.58544
5046	-1.03295	4.19252	-5.79684	2.24475e-08	5.92904e-07	8.58285
157769	0.447325	6.27832	5.81713	2.02008e-08	5.39868e-07	8.5742
653160	-0.513368	1.23926	-5.73892	3.02897e-08	7.69019e-07	8.56171
54058	0.570053	3.21829	5.75981	2.71926e-08	7.00391e-07	8.55539
1719	0.517557	3.8832	5.77501	2.51372e-08	6.52941e-07	8.52743
29923	0.600633	4.98311	5.78707	2.36136e-08	6.21067e-07	8.51298
338699	-0.493129	4.07356	-5.77498	2.51404e-08	6.52941e-07	8.51089
4502	0.701579	6.61686	5.80475	2.15436e-08	5.70847e-07	8.50881
4602	-0.812434	6.22187	-5.80299	2.17413e-08	5.74862e-07	8.49974
256394	-2.00066	2.0437	-5.73691	3.0604e-08	7.75416e-07	8.48715
414	-0.51855	6.89231	-5.80452	2.15691e-08	5.70915e-07	8.48539
79023	0.342752	4.15113	5.76837	2.6015e-08	6.72148e-07	8.48301
389033	-1.97917	-1.84608	-5.71341	3.45392e-08	8.65429e-07	8.47769
838	1.12757	-3.34326	5.7139	3.44524e-08	8.64124e-07	8.47761
57577	-0.5136	3.74057	-5.75471	2.79186e-08	7.17767e-07	8.45315
57129	0.389953	5.32809	5.7777	2.47892e-08	6.45168e-07	8.43977
9442	0.336094	3.89217	5.75104	2.8453e-08	7.28332e-07	8.42876
55697	0.344838	5.51979	5.77797	2.47548e-08	6.44947e-07	8.42704
122786	-0.669491	6.21211	-5.7871	2.36098e-08	6.21067e-07	8.4222
25839	0.345425	5.72603	5.77941	2.45707e-08	6.42167e-07	8.41949
10468	-1.06213	3.7682	-5.74554	2.9273e-08	7.44727e-07	8.41703
80824	-0.510337	6.61544	-5.78636	2.37009e-08	6.2205e-07	8.40451
56888	0.254886	5.97908	5.77802	2.47484e-08	6.44947e-07	8.39649
3052	0.294669	4.47854	5.75397	2.80261e-08	7.19626e-07	8.38184
22925	-0.487672	3.98114	-5.74557	2.92671e-08	7.44727e-07	8.37778
10643	1.16186	-2.93876	5.69027	3.88944e-08	9.63876e-07	8.36577
57696	0.316128	4.51855	5.74998	2.86097e-08	7.30841e-07	8.36216
54512	0.600124	4.41894	5.74396	2.95115e-08	7.50026e-07	8.35579
10884	-0.892224	6.4357	-5.77314	2.53812e-08	6.57822e-07	8.34163
23212	0.575768	4.89736	5.74936	2.87005e-08	7.31657e-07	8.33648
147646	0.900926	-3.46737	5.68415	4.01322e-08	9.90604e-07	8.33162
27327	-0.284058	6.09216	-5.76303	2.67439e-08	6.89549e-07	8.31317
2643	0.53346	3.91195	5.72249	3.29639e-08	8.30137e-07	8.2876
5158	-0.983885	2.53596	-5.70202	3.66203e-08	9.13891e-07	8.27965
91408	0.308326	5.98666	5.75309	2.81533e-08	7.22146e-07	8.26918
65260	0.414029	4.69246	5.73397	3.10712e-08	7.85653e-07	8.26192
26092	-0.333779	6.43681	-5.75467	2.79248e-08	7.17767e-07	8.25126
127343	1.70602	-1.869	5.66313	4.46872e-08	1.09015e-06	8.23559
51338	0.716818	2.96782	5.68108	4.07694e-08	1.00434e-06	8.17051
1101	-1.65506	3.21956	-5.6884	3.92685e-08	9.70249e-07	8.16821
9915	-1.05314	5.19659	-5.7225	3.29618e-08	8.30137e-07	8.14549
84627	-0.758398	4.21714	-5.70252	3.65259e-08	9.1245e-07	8.1389
147798	-0.758995	6.58649	-5.7329	3.12435e-08	7.89207e-07	8.13764
51313	-0.860812	7.3319	-5.73792	3.04449e-08	7.7217e-07	8.13131
4072	0.513596	7.63884	5.735	3.09068e-08	7.82292e-07	8.11412
10142	-0.481614	6.80995	-5.72965	3.17702e-08	8.01698e-07	8.10811
623	0.851074	-0.857172	5.63607	5.1299e-08	1.23321e-06	8.105
55909	-0.418198	3.5219	-5.67578	4.18904e-08	1.02788e-06	8.09407
100288122	-1.41534	-1.88383	-5.63062	5.27415e-08	1.263e-06	8.07981
55840	0.856987	1.67106	5.64256	4.96304e-08	1.19656e-06	8.07081
29	-0.384513	6.31911	-5.71536	3.41948e-08	8.59396e-07	8.06189
4597	0.549996	4.4385	5.68172	4.0635e-08	1.00202e-06	8.05708
116985	-0.362608	6.55018	-5.71436	3.43705e-08	8.62939e-07	8.05132
50853	-0.628261	2.86477	-5.65293	4.70748e-08	1.1427e-06	8.04825
2697	-1.0887	7.16648	-5.71901	3.35585e-08	8.44256e-07	8.04236
5797	-0.473883	5.14485	-5.69557	3.78507e-08	9.40822e-07	8.02965
58484	0.468291	1.14706	5.62837	5.33488e-08	1.27265e-06	8.02572
402160	-1.16322	-1.04422	-5.61855	5.60799e-08	1.32761e-06	8.01938
1459	0.307027	5.85642	5.69724	3.75289e-08	9.34691e-07	8.00025
64843	1.28739	-4.53587	5.62596	5.40078e-08	1.28467e-06	7.99639
23247	-0.407625	5.46137	-5.69213	3.85252e-08	9.56633e-07	7.99252
11180	-0.450114	6.99339	-5.70524	3.60194e-08	9.00703e-07	7.98245
9793	0.347664	7.384	5.70663	3.57631e-08	8.95193e-07	7.97887
2584	0.515998	3.88489	5.6541	4.67966e-08	1.13706e-06	7.97379
3975	2.0417	-4.56806	5.61699	5.65243e-08	1.33433e-06	7.97371
26289	-1.21876	2.55118	-5.63244	5.22571e-08	1.25382e-06	7.96192
3251	0.43836	5.22204	5.68005	4.09835e-08	1.00861e-06	7.95531
1846	-1.07649	6.71731	-5.6965	3.76708e-08	9.37287e-07	7.94913
55110	0.430043	4.31491	5.66051	4.52885e-08	1.10365e-06	7.9477
199731	-0.586177	5.16971	-5.67353	4.2375e-08	1.03773e-06	7.92693
132946	1.1669	-0.411532	5.59928	6.18403e-08	1.4461e-06	7.92666
8404	-0.632259	7.56619	-5.69817	3.7351e-08	9.31193e-07	7.92574
9141	0.4281	5.42434	5.67472	4.21166e-08	1.03242e-06	7.92403
146760	-0.805822	4.3192	-5.66312	4.4691e-08	1.09015e-06	7.91765
7259	-0.339245	6.77657	-5.69049	3.88499e-08	9.63732e-07	7.91633
100131814	-0.753476	-0.597647	-5.59718	6.24997e-08	1.46015e-06	7.91504
55687	0.373037	4.43081	5.65181	4.73463e-08	1.14817e-06	7.91025
5496	0.285126	7.0613	5.68926	3.90964e-08	9.67918e-07	7.90683
51083	1.38235	-0.674068	5.59076	6.45655e-08	1.49716e-06	7.88839
9813	-0.283384	7.30273	-5.68851	3.92473e-08	9.70249e-07	7.88761
5686	0.338718	6.68933	5.67659	4.17154e-08	1.0246e-06	7.86088
140680	-0.552328	4.12693	-5.6414	4.99256e-08	1.20252e-06	7.85779
27127	1.48614	-0.696354	5.58445	6.66589e-08	1.54052e-06	7.85702
4521	0.457228	3.72434	5.62713	5.36876e-08	1.27828e-06	7.84857
941	0.871019	-0.131121	5.57956	6.83297e-08	1.57418e-06	7.82582
23642	0.573884	5.29331	5.64986	4.78199e-08	1.15515e-06	7.82029
10580	-0.766468	5.18688	-5.65509	4.65596e-08	1.13241e-06	7.81946
4904	0.411628	8.00122	5.67731	4.15627e-08	1.02186e-06	7.81775
4174	0.426111	5.64629	5.65509	4.65597e-08	1.13241e-06	7.81219
201254	0.553154	5.39967	5.64804	4.82639e-08	1.16475e-06	7.80571
6332	-1.36982	-0.376051	-5.57585	6.96222e-08	1.59951e-06	7.80172
4059	-0.756997	8.20688	-5.67327	4.24309e-08	1.03808e-06	7.78872
29100	0.407549	4.94982	5.63998	5.0287e-08	1.21005e-06	7.78705
84700	-1.50738	-1.22484	-5.56877	7.21581e-08	1.6426e-06	7.78318
257044	-0.605879	-0.0813017	-5.56974	7.18048e-08	1.63606e-06	7.77641
101928017	-0.906501	-0.429806	-5.5682	7.23629e-08	1.64576e-06	7.77577
2359	0.845305	4.41127	5.62935	5.30847e-08	1.26878e-06	7.77436
1876	0.357216	3.71603	5.61486	5.71389e-08	1.34756e-06	7.77365
6348	0.743742	1.97003	5.58245	6.73382e-08	1.55407e-06	7.7692
10521	-0.347098	9.08457	-5.67202	4.27024e-08	1.04369e-06	7.76103
6468	-0.366108	6.03906	-5.65113	4.75101e-08	1.15102e-06	7.76055
84296	0.797456	2.72162	5.58852	6.5303e-08	1.51285e-06	7.73794
148709	0.836007	-1.34882	5.55779	7.62659e-08	1.71726e-06	7.73253
55905	0.40199	6.70356	5.64997	4.77916e-08	1.15515e-06	7.72673
100126791	-1.43757	-0.0649564	-5.55834	7.60555e-08	1.71407e-06	7.72035
165918	0.3055	4.73201	5.62397	5.45557e-08	1.29647e-06	7.71368
26502	0.393024	5.38201	5.63033	5.28191e-08	1.26365e-06	7.71096
55268	-0.520682	5.68309	-5.6353	5.14999e-08	1.23684e-06	7.70985
57190	-0.325308	7.32156	-5.65021	4.77327e-08	1.15515e-06	7.69941
51182	0.329993	4.9382	5.62178	5.51659e-08	1.30847e-06	7.68914
153657	-0.762096	-0.0448579	-5.551	7.89192e-08	1.77379e-06	7.68362
493856	0.31596	5.00754	5.62	5.56688e-08	1.31914e-06	7.67395
10165	0.403375	4.73339	5.61214	5.79338e-08	1.36372e-06	7.66203
8634	0.304064	5.12213	5.61785	5.62794e-08	1.32981e-06	7.66138
89122	-0.382921	5.58387	-5.62738	5.36185e-08	1.27786e-06	7.65958
57404	-0.281772	5.03516	-5.6181	5.62087e-08	1.3294e-06	7.65819
123099	-1.09637	5.61527	-5.62843	5.33322e-08	1.27265e-06	7.65683
9583	-0.421588	5.50473	-5.62284	5.4869e-08	1.30267e-06	7.64797
6614	0.840067	3.98078	5.59083	6.4542e-08	1.49716e-06	7.64396
343171	-1.47127	-2.36042	-5.53897	8.38467e-08	1.87438e-06	7.64367
55179	0.362766	3.72382	5.58676	6.5886e-08	1.52494e-06	7.63603
163786	0.403297	3.19377	5.57517	6.98615e-08	1.60205e-06	7.62662
79752	0.422938	5.11686	5.60807	5.91447e-08	1.39091e-06	7.61099
129880	-0.367408	2.86319	-5.56513	7.34945e-08	1.66692e-06	7.60989
170690	-1.36143	2.2439	-5.55637	7.68141e-08	1.72804e-06	7.60887
2696	-0.987185	1.02205	-5.54047	8.32154e-08	1.86362e-06	7.60594
56833	0.851998	3.50787	5.57344	7.04756e-08	1.61059e-06	7.60342
154865	-1.04663	-0.498593	-5.53261	8.65689e-08	1.92314e-06	7.6029
2804	-0.318328	8.0071	-5.63117	5.25951e-08	1.26071e-06	7.58392
105379143	-1.00903	-4.11999	-5.52791	8.86365e-08	1.95921e-06	7.56923
25902	0.624218	3.87829	5.57023	7.16277e-08	1.63352e-06	7.55927
7434	-1.50688	-0.456367	-5.52031	9.20856e-08	2.0258e-06	7.54618
53340	-0.649421	3.42159	-5.56545	7.33752e-08	1.66574e-06	7.53684
57819	0.349622	5.22851	5.59388	6.35544e-08	1.47923e-06	7.53418
80018	0.30913	5.10541	5.59314	6.37913e-08	1.48336e-06	7.53399
6778	-0.43174	7.09117	-5.61421	5.7328e-08	1.35074e-06	7.53228
203427	0.42332	4.62427	5.58228	6.73943e-08	1.55407e-06	7.5273
23324	-0.356153	6.3697	-5.60752	5.93074e-08	1.39342e-06	7.52607
2053	-0.834237	4.68866	-5.58438	6.66832e-08	1.54052e-06	7.52437
374897	1.65583	-3.08069	5.51506	9.45409e-08	2.07431e-06	7.51855
7373	-0.933255	5.75805	-5.6002	6.15527e-08	1.44073e-06	7.51711
80230	-0.287409	6.06048	-5.60028	6.1525e-08	1.44073e-06	7.5075
643355	-1.40794	-2.15652	-5.50808	9.79076e-08	2.13688e-06	7.4982
7158	-0.415024	5.77001	-5.5966	6.26858e-08	1.46312e-06	7.49421
80736	-1.41617	6.35991	-5.60178	6.10599e-08	1.43189e-06	7.49347
51426	-0.32929	4.42144	-5.57521	6.98474e-08	1.60205e-06	7.48533
79568	0.31081	3.97448	5.5611	7.50031e-08	1.69448e-06	7.48332
3149	0.714718	6.09636	5.59265	6.39494e-08	1.48564e-06	7.48078
116844	-1.56291	4.69113	-5.57374	7.03698e-08	1.61059e-06	7.47588
23339	-0.22958	6.35588	-5.5964	6.27493e-08	1.46323e-06	7.47117
54664	-0.383941	6.24758	-5.5941	6.34829e-08	1.47895e-06	7.45908
64805	-0.949591	-0.740349	-5.50146	1.01203e-07	2.20301e-06	7.45766
1499	-0.383131	8.70713	-5.6063	5.96757e-08	1.40075e-06	7.44237
55907	0.400884	5.30148	5.57447	7.01099e-08	1.60627e-06	7.43373
10393	0.305334	3.19646	5.5324	8.66632e-08	1.92352e-06	7.42091
56912	-0.470311	4.99984	-5.57031	7.15963e-08	1.63352e-06	7.41847
5860	-0.770055	5.67297	-5.57793	6.88944e-08	1.58572e-06	7.41031
6182	0.608131	3.91841	5.53488	8.55891e-08	1.90819e-06	7.39718
54934	0.245433	4.94317	5.56227	7.45624e-08	1.68653e-06	7.39617
7581	-0.328209	5.93995	-5.57734	6.91015e-08	1.58902e-06	7.39433
146722	0.613031	1.20811	5.49556	1.04237e-07	2.26509e-06	7.38941
26212	1.27703	-1.46824	5.4798	1.12776e-07	2.43787e-06	7.36559
2297	1.53513	-1.44495	5.47842	1.13558e-07	2.44838e-06	7.35862
4329	-0.506177	5.49183	-5.56403	7.39022e-08	1.67312e-06	7.35612
55505	0.339492	5.48742	5.56056	7.52091e-08	1.69654e-06	7.35124
5304	-2.53712	4.40014	-5.5385	8.40445e-08	1.87543e-06	7.34932
5253	-0.303511	5.90298	-5.56556	7.33361e-08	1.66574e-06	7.33984
57326	-0.479458	7.09329	-5.57339	7.04929e-08	1.61059e-06	7.33235
26224	-0.402668	5.92002	-5.5646	7.36902e-08	1.66984e-06	7.33175
220972	-0.534606	5.60861	-5.56098	7.50499e-08	1.69448e-06	7.33164
1875	0.580285	3.83074	5.52253	9.10631e-08	2.00686e-06	7.31783
22934	0.299817	4.41011	5.53333	8.62569e-08	1.91792e-06	7.3052
6573	0.517073	4.68999	5.5343	8.58361e-08	1.91028e-06	7.30461
102467147	-1.02373	-1.4731	-5.46701	1.20206e-07	2.56617e-06	7.3023
92340	-0.716761	1.58718	-5.47541	1.15272e-07	2.47677e-06	7.27358
124220	-0.82832	5.98838	-5.55072	7.90334e-08	1.77476e-06	7.26441
53344	-0.462609	3.61645	-5.50863	9.76349e-08	2.1328e-06	7.25351
10553	0.628881	5.00019	5.52979	8.78057e-08	1.94368e-06	7.24501
4436	0.369448	5.45713	5.53899	8.38355e-08	1.87438e-06	7.24028
10056	0.305038	5.88164	5.54131	8.28647e-08	1.85744e-06	7.23221
6776	-0.579197	5.47379	-5.53436	8.58109e-08	1.91028e-06	7.22226
57468	1.22269	-0.499653	5.44866	1.31698e-07	2.7935e-06	7.21468
203328	-1.31977	5.0942	-5.52785	8.86647e-08	1.95921e-06	7.21367
79864	-0.765655	2.56297	-5.47921	1.13111e-07	2.44299e-06	7.20513
221710	0.377506	4.07575	5.5062	9.88323e-08	2.15517e-06	7.20353
6730	0.324075	6.80018	5.54275	8.22673e-08	1.84571e-06	7.198
79750	-0.928237	1.83028	-5.46201	1.23232e-07	2.62512e-06	7.18876
399979	-0.283009	6.43936	-5.53867	8.3971e-08	1.87543e-06	7.18335
140689	-1.10241	-1.18239	-5.44096	1.36831e-07	2.89006e-06	7.17841
23274	-0.315727	5.40468	-5.52407	9.03629e-08	1.99325e-06	7.17354
80142	0.363172	5.21765	5.51787	9.32199e-08	2.04894e-06	7.17337
3297	0.458515	6.58408	5.53166	8.69827e-08	1.92717e-06	7.15329
2066	-1.48516	4.79806	-5.51474	9.4691e-08	2.07523e-06	7.14856
105369740	-1.28908	-4.31529	-5.43783	1.38974e-07	2.91964e-06	7.14335
84522	0.339378	5.293	5.51462	9.47496e-08	2.07523e-06	7.14181
374868	-0.34291	4.42549	-5.50052	1.01685e-07	2.21156e-06	7.13443
22919	0.300806	7.33325	5.53195	8.68595e-08	1.92616e-06	7.12193
245973	0.928112	1.5625	5.43951	1.37824e-07	2.9061e-06	7.11491
253461	-0.340961	6.13413	-5.52158	9.14991e-08	2.01468e-06	7.11445
10397	0.900298	7.40432	5.52406	9.03657e-08	1.99325e-06	7.08574
22998	-0.800746	5.87255	-5.51154	9.6223e-08	2.1038e-06	7.08091
145694	-0.582658	0.259378	-5.4244	1.48545e-07	3.08509e-06	7.07975
64084	-1.3786	6.18627	-5.51538	9.4388e-08	2.07279e-06	7.06138
36	-0.744508	6.45808	-5.51309	9.54781e-08	2.08935e-06	7.05719
64130	0.572757	1.59871	5.42822	1.45758e-07	3.04342e-06	7.0546
79651	0.488258	4.99948	5.48745	1.08552e-07	2.35064e-06	7.05186
256302	-0.480445	3.81281	-5.47048	1.18143e-07	2.52971e-06	7.05022
11270	0.495261	4.14697	5.47236	1.17038e-07	2.51037e-06	7.04201
7425	1.49592	-1.47649	5.40959	1.59848e-07	3.29508e-06	7.03681
10807	0.311303	5.03975	5.48775	1.08386e-07	2.3491e-06	7.03446
9028	-0.954874	1.65333	-5.42616	1.47256e-07	3.06089e-06	7.03136
9413	-1.15972	2.58331	-5.43835	1.38615e-07	2.91671e-06	7.0214
2621	-0.62248	6.31741	-5.50157	1.01152e-07	2.20301e-06	7.01571
64699	-1.5899	3.61099	-5.45482	1.27723e-07	2.71382e-06	7.00061
23024	-0.674033	4.44752	-5.47201	1.17244e-07	2.51262e-06	6.99465
105371849	0.767927	-1.92039	5.39947	1.68042e-07	3.44403e-06	6.99193
11159	-0.412879	3.03657	-5.44048	1.3716e-07	2.89455e-06	6.99069
51088	-0.527483	4.9937	-5.48043	1.12425e-07	2.43238e-06	6.98639
84937	0.425943	4.76154	5.47006	1.18393e-07	2.53288e-06	6.97838
3396	0.427249	4.74113	5.46692	1.20259e-07	2.56617e-06	6.96639
116225	0.404601	4.43831	5.46049	1.24172e-07	2.64288e-06	6.96545
114815	-2.04672	-0.127988	-5.40121	1.66605e-07	3.42022e-06	6.96241
51192	0.370314	3.03439	5.42777	1.46086e-07	3.04342e-06	6.94512
4528	0.229537	5.42077	5.47475	1.15654e-07	2.48281e-06	6.9368
84798	0.483242	5.68535	5.47627	1.14782e-07	2.47049e-06	6.93491
79875	-1.0461	6.68108	-5.48945	1.07468e-07	2.33123e-06	6.93201
5376	-0.709396	6.83884	-5.48959	1.07395e-07	2.33123e-06	6.92708
9033	0.740948	-1.44869	5.38571	1.79844e-07	3.66479e-06	6.92693
9905	-0.447274	5.92946	-5.4759	1.14991e-07	2.47286e-06	6.91223
29800	-0.471338	3.47703	-5.43124	1.43593e-07	3.00483e-06	6.9104
10288	0.719103	2.33394	5.40666	1.62174e-07	3.33752e-06	6.90275
56957	-0.39384	6.3028	-5.4778	1.13909e-07	2.45383e-06	6.89408
112755	-0.704231	0.698455	-5.38507	1.8042e-07	3.67051e-06	6.87949
94241	-0.560841	6.66472	-5.47883	1.13321e-07	2.4454e-06	6.8791
3009	1.12879	-2.97488	5.37773	1.87057e-07	3.77772e-06	6.87463
339210	0.701402	0.869046	5.38336	1.81944e-07	3.68975e-06	6.87386
51236	0.523507	5.42524	5.4593	1.2491e-07	2.65631e-06	6.86247
80168	-1.53005	0.492461	-5.37907	1.85826e-07	3.75949e-06	6.85603
9091	-0.407945	6.27891	-5.46832	1.19424e-07	2.55274e-06	6.856
118881	0.661165	3.05625	5.40419	1.64168e-07	3.37296e-06	6.85067
126206	-2.24347	-3.64595	-5.37068	1.93664e-07	3.88907e-06	6.84709
86	0.324612	6.06588	5.46388	1.22091e-07	2.60305e-06	6.84401
388796	0.530128	4.38543	5.42994	1.44521e-07	3.02171e-06	6.83246
5924	-0.576519	3.46803	-5.41484	1.55751e-07	3.21611e-06	6.81635
92017	-0.317565	5.1043	-5.44768	1.32341e-07	2.80475e-06	6.81598
143941	-1.27509	1.42793	-5.37861	1.86247e-07	3.76442e-06	6.80875
23768	-0.715457	3.18645	-5.40474	1.63725e-07	3.36666e-06	6.79539
643641	-0.497357	4.27288	-5.4227	1.49806e-07	3.10869e-06	6.78782
10873	-0.671419	3.16366	-5.39481	1.7195e-07	3.51832e-06	6.7649
50717	-0.313731	6.52065	-5.45146	1.29875e-07	2.75718e-06	6.76431
100129215	0.606617	-0.753209	5.35029	2.14067e-07	4.23723e-06	6.75896
5989	-0.246666	4.40155	-5.41835	1.53063e-07	3.171e-06	6.74964
29068	-0.388233	5.85338	-5.44282	1.35572e-07	2.86943e-06	6.74889
388552	0.31418	4.38112	5.41816	1.5321e-07	3.1714e-06	6.74682
116835	-0.477553	2.92741	-5.38342	1.8189e-07	3.68975e-06	6.732
101234261	-1.37563	-4.43369	-5.35077	2.13566e-07	4.23069e-06	6.72603
252884	-0.545701	2.65235	-5.37905	1.85852e-07	3.75949e-06	6.72005
353	0.419254	6.30757	5.43826	1.38679e-07	2.91671e-06	6.71855
100507391	0.980581	-4.96855	5.36135	2.02759e-07	4.0391e-06	6.7181
347475	-1.32126	1.4115	-5.35819	2.05929e-07	4.09242e-06	6.70847
54829	-1.13007	6.11506	-5.43772	1.39053e-07	2.91964e-06	6.70833
5119	0.318281	6.64783	5.43843	1.38565e-07	2.91671e-06	6.70343
23173	0.299285	5.50938	5.42791	1.45984e-07	3.04342e-06	6.703
9582	1.32281	2.47938	5.36292	2.01193e-07	4.01755e-06	6.70218
64094	-0.839223	6.11919	-5.43566	1.40483e-07	2.94718e-06	6.69937
10541	0.295947	7.16508	5.44275	1.35624e-07	2.86943e-06	6.69772
210	-0.355951	5.98447	-5.43237	1.4279e-07	2.99054e-06	6.69146
116540	0.389873	1.70019	5.35011	2.14255e-07	4.23758e-06	6.67886
58477	0.329898	6.56359	5.43252	1.42685e-07	2.99054e-06	6.67528
11346	-0.517588	5.94299	-5.42753	1.46257e-07	3.04342e-06	6.66986
908	0.34986	7.8162	5.44142	1.36522e-07	2.88598e-06	6.66874
51087	1.01194	2.63552	5.35832	2.05792e-07	4.09242e-06	6.66147
51193	0.407378	4.94165	5.41001	1.59516e-07	3.29097e-06	6.65915
4057	-2.03069	7.07364	-5.42789	1.45998e-07	3.04342e-06	6.65388
340393	1.11657	-2.69269	5.32496	2.4235e-07	4.72193e-06	6.64409
23480	0.432333	5.71581	5.41483	1.55758e-07	3.21611e-06	6.63451
642587	-1.70321	3.08138	-5.36532	1.98839e-07	3.98013e-06	6.63332
100288181	1.01685	-1.09192	5.32221	2.45622e-07	4.77819e-06	6.63015
7704	-1.5356	-0.123873	-5.32612	2.40976e-07	4.70252e-06	6.62459
367	-1.06339	7.17497	-5.42748	1.46294e-07	3.04342e-06	6.61481
10105	0.578252	6.44083	5.41575	1.55049e-07	3.2068e-06	6.60382
152302	0.387444	3.1841	5.35774	2.06383e-07	4.09491e-06	6.59836
5687	0.360307	4.84797	5.39357	1.73009e-07	3.5371e-06	6.58684
29992	0.559044	2.63835	5.34414	2.20623e-07	4.3566e-06	6.58477
63895	-1.06641	3.72428	-5.37147	1.92914e-07	3.87713e-06	6.58398
164832	-1.1991	4.28352	-5.38639	1.79245e-07	3.65557e-06	6.57844
5684	0.367571	6.39449	5.40864	1.60596e-07	3.30777e-06	6.56623
6183	0.415455	4.75041	5.38334	1.81959e-07	3.68975e-06	6.56332
5052	0.406698	8.38988	5.4218	1.50476e-07	3.12e-06	6.55787
57380	0.304935	5.37125	5.39165	1.74652e-07	3.56776e-06	6.54451
90268	0.27384	4.72364	5.38008	1.84908e-07	3.7465e-06	6.54231
1844	0.656694	2.81654	5.33494	2.30797e-07	4.54309e-06	6.53149
80896	0.526184	3.78467	5.3564	2.07745e-07	4.11865e-06	6.52737
55213	-0.386484	4.96157	-5.38453	1.80899e-07	3.67724e-06	6.52646
283867	-1.00196	-0.45622	-5.30213	2.70926e-07	5.22551e-06	6.52607
55103	-0.625834	6.22737	-5.39983	1.67748e-07	3.44083e-06	6.5236
80011	0.315202	6.03968	5.39518	1.71641e-07	3.51489e-06	6.52062
26074	-0.873265	0.556438	-5.30654	2.65158e-07	5.12619e-06	6.51404
124936	-0.532059	4.37933	-5.36879	1.95472e-07	3.92221e-06	6.50486
285848	0.956113	-3.88261	5.30171	2.71474e-07	5.22797e-06	6.4947
50650	-0.452133	5.43485	-5.38527	1.80238e-07	3.66981e-06	6.49419
105375650	0.947551	-1.36771	5.28895	2.88879e-07	5.53745e-06	6.48202
100526835	-0.864404	-1.26661	-5.28928	2.88418e-07	5.53287e-06	6.47996
101954273	-1.12542	-5.05125	-5.29967	2.74187e-07	5.27613e-06	6.45302
197021	0.582401	-1.82213	5.28037	3.01197e-07	5.71892e-06	6.44476
10326	0.907142	-0.152624	5.28427	2.9553e-07	5.62162e-06	6.43883
64478	-1.39399	-1.35267	-5.27936	3.02677e-07	5.73564e-06	6.43638
7417	0.345458	6.00332	5.37737	1.87389e-07	3.78137e-06	6.43499
4200	0.435129	5.08739	5.36412	2.00014e-07	3.99722e-06	6.43449
10206	-0.285176	4.97553	-5.36438	1.99758e-07	3.99532e-06	6.43224
6120	0.230403	5.34811	5.36765	1.9657e-07	3.93789e-06	6.42878
6949	0.291529	5.96379	5.37323	1.91248e-07	3.84677e-06	6.42487
100506083	0.717876	-0.582197	5.27674	3.06544e-07	5.79127e-06	6.42127
6653	-0.559598	6.35836	-5.3754	1.89221e-07	3.81524e-06	6.39698
84319	0.40096	4.67723	5.34651	2.18076e-07	4.30974e-06	6.39476
6185	0.432181	8.92337	5.39022	1.75895e-07	3.59018e-06	6.3945
23405	-0.398248	6.3224	-5.37411	1.90419e-07	3.83319e-06	6.39425
84833	0.384899	5.76619	5.36184	2.0227e-07	4.03583e-06	6.38329
196410	1.19966	-0.762474	5.26495	3.24607e-07	6.07716e-06	6.36881
11030	-0.54505	5.83865	-5.36141	2.02698e-07	4.0391e-06	6.36539
831	-0.351762	7.68155	-5.37472	1.89848e-07	3.82479e-06	6.35006
8493	0.504157	4.28503	5.32884	2.37794e-07	4.6587e-06	6.33304
52	0.252956	6.36767	5.35892	2.05193e-07	4.08432e-06	6.33092
3182	0.299467	7.45684	5.36797	1.96265e-07	3.93494e-06	6.33005
9187	-0.395263	4.14499	-5.32716	2.39749e-07	4.68226e-06	6.32776
11099	-0.614014	3.88246	-5.3184	2.50247e-07	4.86057e-06	6.31887
6330	-0.704071	2.33038	-5.28593	2.93164e-07	5.58516e-06	6.30964
170961	-0.810828	0.464254	-5.25778	3.36083e-07	6.24036e-06	6.29744
5733	-1.14778	4.64736	-5.32777	2.3904e-07	4.67574e-06	6.2889
83657	-0.940576	0.412282	-5.2565	3.38185e-07	6.27471e-06	6.28593
92002	0.332917	3.98726	5.308	2.63271e-07	5.09365e-06	6.28271
440145	0.42733	4.33718	5.31625	2.5288e-07	4.90789e-06	6.27046
165904	1.29244	-0.73631	5.24233	3.62176e-07	6.64626e-06	6.25987
7054	1.62001	-2.59886	5.24176	3.63174e-07	6.654e-06	6.25647
56920	-0.68067	3.95816	-5.30624	2.65542e-07	5.12961e-06	6.25432
257364	-0.273228	5.56661	-5.33269	2.33358e-07	4.58625e-06	6.24326
100131755	-0.78579	3.18417	-5.28573	2.93446e-07	5.58625e-06	6.24186
5013	1.27225	0.632044	5.24336	3.60379e-07	6.62229e-06	6.2382
11329	0.340533	5.91383	5.33434	2.31471e-07	4.55275e-06	6.23776
100506465	1.26785	-4.68983	5.25878	3.34459e-07	6.21948e-06	6.23646
51290	0.325952	5.9162	5.33192	2.34235e-07	4.59985e-06	6.22727
7165	0.319267	7.05064	5.34276	2.22118e-07	4.38265e-06	6.2242
9521	0.411724	3.22291	5.28027	3.01335e-07	5.71892e-06	6.2164
54737	-0.277038	5.83021	-5.32994	2.36519e-07	4.64104e-06	6.2139
79026	-0.506913	10.2393	-5.35777	2.06354e-07	4.09491e-06	6.20689
28316	-1.05549	-3.10586	-5.2278	3.8852e-07	7.05005e-06	6.20276
10083	1.30011	-2.74063	5.22964	3.85071e-07	7.00646e-06	6.19743
84885	0.419393	5.13868	5.31139	2.58955e-07	5.01405e-06	6.19077
11137	0.218919	5.73426	5.32184	2.46067e-07	4.78311e-06	6.18369
80273	0.318322	5.28023	5.31458	2.54956e-07	4.94047e-06	6.18303
79083	-0.884603	7.9807	-5.34057	2.24522e-07	4.42657e-06	6.17957
60491	0.231271	4.64327	5.30172	2.71463e-07	5.22797e-06	6.17572
4224	1.06615	-4.53717	5.23333	3.78274e-07	6.90018e-06	6.17519
54442	0.352598	5.44813	5.31461	2.5492e-07	4.94047e-06	6.17244
129025	1.02548	-5.58108	5.26527	3.24107e-07	6.07695e-06	6.16977
1781	-0.296038	6.6712	-5.32868	2.37982e-07	4.65871e-06	6.16398
11274	0.678695	3.25237	5.26969	3.17219e-07	5.95677e-06	6.1633
10207	-0.493668	6.73709	-5.32759	2.39252e-07	4.67622e-06	6.16059
374618	-0.570747	2.88844	-5.26296	3.27755e-07	6.11768e-06	6.15805
132203	-1.58615	-3.07536	-5.21586	4.11534e-07	7.40373e-06	6.14799
4926	-0.395358	8.27987	-5.33515	2.30565e-07	4.54211e-06	6.14516
37	-0.395101	7.54684	-5.32895	2.3766e-07	4.6587e-06	6.14259
126069	-0.483168	0.960979	-5.22833	3.87522e-07	7.04305e-06	6.13621
6888	0.335344	7.36696	5.32594	2.41189e-07	4.703e-06	6.13567
51573	-0.318326	6.74513	-5.3225	2.45276e-07	4.7752e-06	6.1349
51191	0.853575	3.27287	5.26141	3.30233e-07	6.1547e-06	6.12855
114327	-0.475366	4.38701	-5.28798	2.90243e-07	5.5593e-06	6.12843
114899	-0.904679	3.77181	-5.27777	3.05016e-07	5.7668e-06	6.12786
5683	0.359705	4.18349	5.27565	3.08174e-07	5.81325e-06	6.10835
162282	-1.59542	-2.09895	-5.20686	4.29753e-07	7.665e-06	6.10759
23293	-0.413873	4.41039	-5.28732	2.9119e-07	5.56886e-06	6.10464
11332	0.513152	4.72565	5.28696	2.91689e-07	5.57124e-06	6.10022
10248	0.403468	4.78832	5.28595	2.93136e-07	5.58516e-06	6.10007
387712	-0.716983	-0.488363	-5.20781	4.27804e-07	7.6412e-06	6.09812
59084	-0.895468	4.93017	-5.28613	2.9288e-07	5.58516e-06	6.06457
6059	0.273844	6.30098	5.30261	2.70285e-07	5.2172e-06	6.06379
57512	1.5562	-0.677898	5.1982	4.48031e-07	7.95865e-06	6.06167
5333	-0.401438	3.86212	-5.26014	3.3226e-07	6.18321e-06	6.05364
152503	-0.445087	5.71959	-5.29374	2.82225e-07	5.42243e-06	6.04815
79906	-0.465484	3.06197	-5.23825	3.69391e-07	6.75299e-06	6.04374
101927075	-1.4882	-3.87881	-5.19285	4.59684e-07	8.12315e-06	6.02578
10245	0.365449	5.35068	5.27858	3.03822e-07	5.75296e-06	6.02412
322	-0.564882	4.26896	-5.26415	3.25867e-07	6.09158e-06	6.02183
51434	0.257877	5.85721	5.28748	2.9096e-07	5.56876e-06	6.02167
65265	0.460361	6.17023	5.29098	2.8604e-07	5.49148e-06	6.01738
23126	-0.344048	7.08062	-5.29768	2.76863e-07	5.32351e-06	6.00636
57228	0.59769	3.45226	5.23839	3.69142e-07	6.75299e-06	6.00626
57630	-0.462215	5.56836	-5.28239	2.98249e-07	5.66901e-06	5.99648
1796	-0.518102	3.92992	-5.24861	3.51337e-07	6.47528e-06	5.99104
79650	0.350707	5.20058	5.27104	3.1516e-07	5.92707e-06	5.99099
755	-0.372811	3.87092	-5.24231	3.62217e-07	6.64626e-06	5.99054
29777	0.294191	4.91335	5.26509	3.2438e-07	6.07716e-06	5.98739
112970	0.311371	2.87788	5.22093	4.01611e-07	7.24618e-06	5.97901
84189	-2.08354	3.44671	-5.24024	3.65852e-07	6.69814e-06	5.97808
4299	-0.357177	6.43345	-5.28691	2.91762e-07	5.57124e-06	5.97785
10452	0.363355	5.92758	5.27653	3.06856e-07	5.79279e-06	5.97196
1874	0.270422	5.39796	5.2695	3.17513e-07	5.9578e-06	5.97162
11138	-0.451769	5.32404	-5.27078	3.15557e-07	5.93005e-06	5.9679
2592	0.493262	3.45739	5.22483	3.94113e-07	7.13229e-06	5.96606
1978	0.718511	5.39531	5.26214	3.29061e-07	6.13745e-06	5.95679
84918	0.451862	5.9244	5.27427	3.10252e-07	5.84359e-06	5.95298
10038	0.331074	4.58846	5.25158	3.4633e-07	6.40672e-06	5.9457
79022	0.43178	6.59218	5.27834	3.04183e-07	5.75541e-06	5.94272
132671	-0.958554	2.90704	-5.21371	4.15815e-07	7.46457e-06	5.92568
55002	-0.503234	6.33061	-5.27409	3.10525e-07	5.84431e-06	5.92388
728	0.589712	3.54913	5.21973	4.03928e-07	7.2827e-06	5.92054
401498	-1.60736	-2.80733	-5.16563	5.23764e-07	9.08137e-06	5.91934
6430	-0.376084	7.31345	-5.28004	3.01677e-07	5.72105e-06	5.91717
10622	0.527794	1.32905	5.18121	4.86088e-07	8.51715e-06	5.90876
79913	0.391621	3.78315	5.22395	3.95793e-07	7.15164e-06	5.90616
285962	-0.617141	1.00351	-5.17574	4.99001e-07	8.71885e-06	5.89881
8228	-0.478545	4.87353	-5.24871	3.51169e-07	6.47528e-06	5.89533
85416	1.70071	-4.86165	5.18132	4.85849e-07	8.51715e-06	5.89529
339230	0.4321	4.75336	5.23403	3.77011e-07	6.88218e-06	5.87657
57539	-0.373827	4.64259	-5.24197	3.6281e-07	6.65223e-06	5.8765
81844	-0.347949	6.33849	-5.26324	3.27302e-07	6.11381e-06	5.87507
54970	-0.476817	4.04411	-5.22528	3.93274e-07	7.12676e-06	5.86986
101930452	0.761835	-2.20104	5.15274	5.57018e-07	9.58449e-06	5.86956
10539	0.292857	5.52035	5.25015	3.48734e-07	6.44161e-06	5.86602
7337	-0.314046	6.74106	-5.26459	3.25169e-07	6.08311e-06	5.8609
9639	-0.412001	4.56816	-5.23433	3.76464e-07	6.87724e-06	5.86073
23158	-0.890996	8.18098	-5.27528	3.08729e-07	5.81931e-06	5.85798
117	-0.819878	-0.042032	-5.15891	5.40844e-07	9.33199e-06	5.85778
100131187	-0.490647	5.977	-5.25444	3.41567e-07	6.33273e-06	5.85526
55486	0.270748	5.52841	5.24709	3.53935e-07	6.5135e-06	5.85462
387590	-1.26136	2.99241	-5.19815	4.48136e-07	7.95865e-06	5.85401
25804	0.39976	6.64268	5.25848	3.34954e-07	6.22404e-06	5.85175
9122	-0.686512	3.06746	-5.19708	4.50458e-07	7.9828e-06	5.84804
84957	0.393159	2.92502	5.18804	4.70436e-07	8.28373e-06	5.84669
23005	-0.282588	4.44504	-5.22787	3.88386e-07	7.05005e-06	5.8407
6279	1.72487	2.12423	5.16658	5.21389e-07	9.04649e-06	5.8307
80762	-0.296241	7.26327	-5.26123	3.30514e-07	6.15533e-06	5.82603
22862	-0.398039	5.98268	-5.24841	3.51686e-07	6.4769e-06	5.82184
285505	-0.849475	3.00429	-5.19771	4.49079e-07	7.96957e-06	5.82083
4297	-0.344259	6.37646	-5.25159	3.46308e-07	6.40672e-06	5.81741
64839	-0.400563	4.84345	-5.22956	3.85227e-07	7.00646e-06	5.80378
57689	-1.00225	1.7804	-5.16665	5.21207e-07	9.04649e-06	5.80145
7381	0.387882	7.52047	5.2539	3.4246e-07	6.34457e-06	5.792
8741	-0.492925	3.3476	-5.19649	4.51727e-07	7.99958e-06	5.7909
81691	0.516256	3.24869	5.18595	4.75166e-07	8.35519e-06	5.78861
400799	-1.45035	-2.19879	-5.13541	6.05031e-07	1.02476e-05	5.78721
4598	0.398948	4.36943	5.21086	4.21561e-07	7.55138e-06	5.78695
3551	-0.491572	6.47422	-5.24339	3.60326e-07	6.62229e-06	5.77984
4036	-1.74905	4.922	-5.21893	4.05501e-07	7.30048e-06	5.77963
7586	-0.411205	7.53323	-5.25062	3.47951e-07	6.43192e-06	5.76862
4016	-0.626807	5.67082	-5.23201	3.80695e-07	6.93417e-06	5.76815
64421	0.325669	3.59424	5.18911	4.68022e-07	8.25291e-06	5.76474
51649	0.425244	5.8625	5.22767	3.88757e-07	7.05005e-06	5.7441
84844	0.286803	4.55691	5.20713	4.29207e-07	7.66076e-06	5.74392
128153	-0.722197	2.58943	-5.16447	5.26661e-07	9.11889e-06	5.73984
553103	-0.551919	1.25259	-5.14148	5.87764e-07	1.00165e-05	5.73048
79027	-0.43648	5.63521	-5.22395	3.95796e-07	7.15164e-06	5.72975
23109	1.03741	-2.44434	5.12219	6.44321e-07	1.08393e-05	5.72785
2317	-0.55992	9.21491	-5.24968	3.49532e-07	6.45156e-06	5.71824
23111	-0.483451	5.23033	-5.21462	4.14004e-07	7.44279e-06	5.71338
338339	1.28617	-4.2211	5.13015	6.2037e-07	1.04842e-05	5.71065
84498	-0.30816	5.68739	-5.2195	4.04384e-07	7.28564e-06	5.70787
112950	0.249301	5.36354	5.21168	4.19897e-07	7.52698e-06	5.70345
375056	-0.380025	7.03218	-5.23235	3.80082e-07	6.92808e-06	5.69915
3908	-0.76176	4.50068	-5.20003	4.44102e-07	7.90959e-06	5.69421
64858	0.335377	3.71275	5.17842	4.92652e-07	8.62003e-06	5.69356
90806	-0.307595	5.42392	-5.2092	4.24939e-07	7.6064e-06	5.67268
102723809	-0.804913	-2.41457	-5.10846	6.87735e-07	1.14535e-05	5.67262
28511	0.289783	5.62556	5.20791	4.27599e-07	7.6412e-06	5.6673
282617	1.17295	-5.13982	5.13714	6.00064e-07	1.01913e-05	5.66461
23428	-0.771645	6.89821	-5.22211	3.99325e-07	7.21017e-06	5.65361
81831	0.925768	3.35906	5.16149	5.34212e-07	9.23677e-06	5.65015
645638	1.13478	-0.0299226	5.1069	6.92837e-07	1.15307e-05	5.64706
5708	0.283871	7.93055	5.22481	3.94152e-07	7.13229e-06	5.64166
27161	0.458964	5.83955	5.20614	4.31242e-07	7.68605e-06	5.63909
257194	-0.83803	3.32544	-5.15595	5.48569e-07	9.45873e-06	5.62917
150	-0.859896	4.19701	-5.17446	5.02069e-07	8.76016e-06	5.62903
3595	1.14522	-0.91121	5.09986	7.16355e-07	1.18666e-05	5.6261
7504	1.29497	0.144406	5.10404	7.02308e-07	1.1665e-05	5.61779
7090	-0.382233	7.2193	-5.21392	4.15389e-07	7.46231e-06	5.60951
26525	1.29704	-4.59728	5.11863	6.55317e-07	1.09872e-05	5.60116
5872	-0.336781	6.78752	-5.20807	4.27256e-07	7.6412e-06	5.60095
80324	0.382336	4.31264	5.16408	5.27649e-07	9.12965e-06	5.59452
84253	-0.530604	3.05602	-5.143	5.83525e-07	9.95795e-06	5.5896
85456	-0.366495	7.82136	-5.21272	4.17805e-07	7.49489e-06	5.58574
55071	0.542855	2.14341	5.11916	6.53656e-07	1.09667e-05	5.57889
286826	0.488929	3.39058	5.14428	5.79971e-07	9.91089e-06	5.57275
93978	1.21809	-4.69327	5.10501	6.99067e-07	1.16267e-05	5.56855
8562	0.243489	6.53143	5.19838	4.47649e-07	7.95865e-06	5.56583
27303	-0.534596	3.50652	-5.14641	5.74104e-07	9.83765e-06	5.56059
64422	0.216739	5.62607	5.18526	4.76745e-07	8.37704e-06	5.55738
23038	-0.328725	6.4569	-5.19598	4.52845e-07	8.01369e-06	5.55565
58190	-0.25771	6.96348	-5.19888	4.46568e-07	7.94783e-06	5.55097
51161	-0.612337	2.90974	-5.12771	6.27625e-07	1.05871e-05	5.5476
344875	1.38224	-4.04929	5.0939	7.36865e-07	1.21578e-05	5.54713
5245	0.518442	6.88314	5.1956	4.53671e-07	8.0226e-06	5.54625
28987	0.293209	4.94705	5.17077	5.11029e-07	8.89155e-06	5.53722
54972	0.654999	6.26422	5.18466	4.78112e-07	8.38921e-06	5.52641
4077	-0.355687	7.44735	-5.19757	4.49391e-07	7.96957e-06	5.52589
126014	0.611897	2.11642	5.10448	7.00827e-07	1.16482e-05	5.52435
117248	-0.847346	2.77948	-5.12111	6.47638e-07	1.08878e-05	5.51526
11164	0.328474	5.99073	5.17774	4.94247e-07	8.64186e-06	5.50329
8836	0.914498	4.48725	5.14784	5.70217e-07	9.78349e-06	5.49848
26233	0.558811	4.63289	5.15188	5.59329e-07	9.61096e-06	5.49454
10827	-0.281865	4.68258	-5.15975	5.38694e-07	9.30134e-06	5.49394
10036	0.395245	4.50424	5.15009	5.64115e-07	9.68651e-06	5.49389
9745	-1.03628	-4.85152	-5.0862	7.64206e-07	1.24929e-05	5.49093
4646	-0.448985	7.84123	-5.19132	4.63078e-07	8.17152e-06	5.48495
401944	-0.480242	0.187432	-5.07567	8.03192e-07	1.30616e-05	5.48482
100192386	-1.35123	-2.92996	-5.06663	8.38214e-07	1.35602e-05	5.48076
23528	-0.428156	5.58106	-5.17143	5.09421e-07	8.86978e-06	5.47983
26959	-0.318722	5.86271	-5.17402	5.03128e-07	8.77249e-06	5.47542
100101467	-0.384251	4.14689	-5.14175	5.87011e-07	1.00106e-05	5.47077
5874	-0.634918	5.81946	-5.173	5.056e-07	8.80941e-06	5.46763
1054	0.324224	5.72865	5.16724	5.19727e-07	9.03026e-06	5.4663
27152	-0.428019	3.97013	-5.13618	6.02819e-07	1.02311e-05	5.46566
952	1.17392	1.34858	5.07851	7.92493e-07	1.29045e-05	5.4635
57515	-0.361432	7.90705	-5.18746	4.71751e-07	8.30102e-06	5.4613
9289	0.442183	6.99954	5.17948	4.90146e-07	8.58221e-06	5.46035
1072	0.274995	9.66352	5.19242	4.60645e-07	8.13436e-06	5.44749
506	0.252572	8.97494	5.1885	4.69399e-07	8.27133e-06	5.44281
114905	-1.00247	0.163006	-5.06643	8.39e-07	1.35641e-05	5.44057
5478	0.290697	8.60031	5.18509	4.77125e-07	8.37781e-06	5.43836
80267	-0.412827	6.54925	-5.16975	5.13535e-07	8.92891e-06	5.42911
6416	-0.492595	5.29691	-5.15306	5.56179e-07	9.57667e-06	5.422
11098	-0.717657	7.48754	-5.17502	5.00738e-07	8.74306e-06	5.41811
170679	-0.793486	1.17739	-5.06901	8.28855e-07	1.34263e-05	5.41723
219654	-0.48769	5.01843	-5.14772	5.70549e-07	9.78349e-06	5.41552
55964	1.0657	2.99982	5.09854	7.20853e-07	1.19252e-05	5.40633
118460	0.330876	4.88052	5.14035	5.90958e-07	1.00572e-05	5.40503
27036	0.616121	0.183176	5.05724	8.7616e-07	1.40462e-05	5.40468
122773	-0.504832	1.40818	-5.07289	8.13831e-07	1.32173e-05	5.4039
54881	0.273993	4.6985	5.1357	6.04177e-07	1.0242e-05	5.40363
6891	0.570589	4.84326	5.13478	6.06849e-07	1.02714e-05	5.40159
348180	0.384598	3.41518	5.10176	7.09922e-07	1.17757e-05	5.40146
100133985	0.72575	-1.01771	5.04815	9.14459e-07	1.4585e-05	5.39891
5160	0.29041	5.9656	5.15449	5.52401e-07	9.51821e-06	5.39846
55238	0.348106	4.58793	5.12956	6.22101e-07	1.0501e-05	5.38979
80108	-0.56156	1.0168	-5.06504	8.44528e-07	1.36269e-05	5.38891
10005	0.411268	4.25627	5.12033	6.50023e-07	1.09131e-05	5.38655
3176	-0.41528	5.24557	-5.14512	5.77662e-07	9.89182e-06	5.38534
6613	0.292707	7.41401	5.16492	5.25539e-07	9.10581e-06	5.38075
2588	0.378075	4.57589	5.12234	6.43854e-07	1.08388e-05	5.36574
3295	-0.403267	7.02436	-5.1602	5.37534e-07	9.28777e-06	5.36363
8823	-1.32108	-2.92592	-5.03932	9.53222e-07	1.51161e-05	5.36322
339529	-1.06785	-5.24912	-5.06513	8.44178e-07	1.36269e-05	5.36221
2873	0.359326	6.7624	5.15216	5.58571e-07	9.60457e-06	5.35335
57763	-0.344515	3.93332	-5.11218	6.75698e-07	1.12984e-05	5.35234
6097	-0.842653	4.9137	-5.13004	6.20686e-07	1.04842e-05	5.34901
151194	0.3252	3.62021	5.09673	7.27063e-07	1.202e-05	5.34597
51110	0.519677	3.75636	5.09883	7.19845e-07	1.19165e-05	5.33813
55036	-0.620839	3.53135	-5.09129	7.46028e-07	1.22683e-05	5.32926
388531	1.0061	-2.20954	5.02932	9.99018e-07	1.5732e-05	5.32173
64784	-0.293134	5.79133	-5.13822	5.96986e-07	1.01528e-05	5.31894
159371	0.648694	1.21113	5.04729	9.18168e-07	1.46348e-05	5.31818
102723471	1.49456	-5.22199	5.06116	8.60133e-07	1.38338e-05	5.31458
9743	-0.49771	6.54437	-5.14488	5.78332e-07	9.89647e-06	5.31202
84306	0.438828	2.53521	5.06666	8.38098e-07	1.35602e-05	5.30982
100129654	1.38544	-3.99791	5.03467	9.74234e-07	1.53807e-05	5.29713
3708	-0.668869	6.00949	-5.13567	6.04289e-07	1.0242e-05	5.29486
5127	0.306471	6.94082	5.14053	5.90433e-07	1.00551e-05	5.28767
259307	0.859656	2.86357	5.06333	8.51361e-07	1.37105e-05	5.28742
10512	-0.725904	6.86398	-5.14334	5.82575e-07	9.94856e-06	5.28637
55666	0.322215	7.06564	5.13789	5.97909e-07	1.01616e-05	5.27323
6451	-0.754983	7.87944	-5.14458	5.79138e-07	9.90345e-06	5.26111
57211	1.19814	3.17075	5.06273	8.53764e-07	1.37403e-05	5.25047
80380	0.661899	1.63886	5.03542	9.70831e-07	1.53367e-05	5.24322
51222	-0.438951	4.15193	-5.08903	7.54046e-07	1.23756e-05	5.24253
8658	-0.407358	5.73832	-5.12077	6.48682e-07	1.08979e-05	5.24107
260434	-2.31176	-0.69433	-5.01412	1.07277e-06	1.6745e-05	5.23794
1051	0.573053	5.47867	5.10932	6.84922e-07	1.14296e-05	5.23396
64978	0.397276	2.5027	5.04425	9.31396e-07	1.48361e-05	5.23284
57509	-0.559857	6.40762	-5.1262	6.32139e-07	1.0656e-05	5.23283
10576	0.389048	7.48332	5.13365	6.10131e-07	1.032e-05	5.23042
29078	0.379382	3.55483	5.07075	8.22093e-07	1.33428e-05	5.22898
111216283	0.583782	-0.720366	5.00998	1.09377e-06	1.6977e-05	5.22438
54861	-0.27451	5.37381	-5.11039	6.81469e-07	1.13873e-05	5.21892
55608	-0.409442	6.24111	-5.116	6.63546e-07	1.11101e-05	5.20399
57805	-0.366339	6.37395	-5.11782	6.5783e-07	1.10219e-05	5.20318
730102	-0.650228	3.98695	-5.07378	8.1041e-07	1.31704e-05	5.19041
80777	0.252792	5.91678	5.10858	6.87344e-07	1.14535e-05	5.18447
100506365	0.381186	4.69049	5.08888	7.54597e-07	1.23765e-05	5.17991
113178	-0.320039	6.58465	-5.11507	6.66491e-07	1.1152e-05	5.17831
129607	0.817127	3.54388	5.05912	8.68426e-07	1.39402e-05	5.17758
6794	-0.314335	5.63035	-5.10281	7.06419e-07	1.17254e-05	5.17708
51016	0.475522	3.67005	5.06008	8.64486e-07	1.38859e-05	5.17581
6556	0.703351	2.58706	5.03229	9.85196e-07	1.55242e-05	5.17387
8614	-1.40014	7.68139	-5.12235	6.43815e-07	1.08388e-05	5.17156
58528	0.661587	3.33463	5.04922	9.09867e-07	1.45211e-05	5.16455
100507584	-1.91846	-0.166965	-5.00231	1.13371e-06	1.75204e-05	5.16094
105375645	0.880312	-4.27992	5.0102	1.09262e-06	1.69698e-05	5.1569
114904	-0.519914	5.34064	-5.09522	7.32284e-07	1.20902e-05	5.15357
55040	0.703106	5.37743	5.08938	7.52812e-07	1.23635e-05	5.14095
56896	1.93462	-3.90572	4.99901	1.15131e-06	1.77592e-05	5.13956
347273	0.645851	-1.48537	4.98729	1.21602e-06	1.86325e-05	5.13653
6351	0.681487	2.21504	5.0201	1.04317e-06	1.63548e-05	5.13561
1130	-0.480725	5.34782	-5.09219	7.42859e-07	1.22324e-05	5.13426
8522	-0.60338	5.11838	-5.08621	7.64168e-07	1.24929e-05	5.12748
5426	0.306812	5.82896	5.09269	7.41086e-07	1.22112e-05	5.12606
6667	-0.194613	7.27155	-5.10868	6.86997e-07	1.14535e-05	5.1209
400931	-0.670858	1.39326	-5.00285	1.13085e-06	1.74871e-05	5.11588
79789	-0.517864	6.07519	-5.09617	7.2898e-07	1.20437e-05	5.1149
51067	0.306077	4.27836	5.06021	8.63962e-07	1.38859e-05	5.10599
27178	0.789072	-5.6541	5.02612	1.01413e-06	1.59599e-05	5.10387
11073	0.3232	5.8052	5.08808	7.57432e-07	1.24066e-05	5.09851
26234	-0.304902	6.70354	-5.1	7.15877e-07	1.18666e-05	5.09687
78998	0.607227	2.08787	5.01194	1.08376e-06	1.68847e-05	5.09137
6548	-0.344879	6.35705	-5.0918	7.44231e-07	1.22468e-05	5.08115
29107	0.333308	4.16972	5.05026	9.05401e-07	1.44591e-05	5.07748
8601	0.875109	-2.10013	4.97284	1.30067e-06	1.98054e-05	5.07688
51479	-0.286429	6.04218	-5.08864	7.55449e-07	1.23823e-05	5.07678
1106	-0.283256	6.62182	-5.09323	7.39191e-07	1.21881e-05	5.07654
3487	-0.578335	9.18821	-5.11018	6.82148e-07	1.1391e-05	5.07522
8364	0.819681	-3.31556	4.97963	1.26018e-06	1.9236e-05	5.0648
26160	-0.309488	5.0609	-5.06984	8.25634e-07	1.33915e-05	5.06438
91544	-0.443652	4.61687	-5.05605	8.8109e-07	1.41071e-05	5.05804
6239	-0.236572	6.24639	-5.08346	7.74163e-07	1.26391e-05	5.05065
2314	-0.32742	7.13304	-5.09067	7.48206e-07	1.2296e-05	5.04516
89891	0.417966	6.44425	5.08251	7.77665e-07	1.26879e-05	5.04429
7913	0.360572	6.85788	5.08723	7.6049e-07	1.24485e-05	5.04361
3766	0.908412	-0.634226	4.96769	1.33219e-06	2.02235e-05	5.03752
84662	-0.508033	5.05688	-5.06404	8.48516e-07	1.36735e-05	5.03401
57673	0.531923	2.83843	5.01144	1.08633e-06	1.69143e-05	5.02853
6926	-0.828027	6.23395	-5.08181	7.80251e-07	1.27218e-05	5.02847
400566	-0.574282	2.55452	-5.00543	1.11729e-06	1.73204e-05	5.02297
152206	-0.583842	-0.811351	-4.96356	1.358e-06	2.05776e-05	5.02243
11227	-0.982296	3.1404	-5.01843	1.05134e-06	1.64415e-05	5.01068
23446	-0.34706	7.47514	-5.08591	7.65268e-07	1.25021e-05	5.00819
10799	0.477747	2.78349	5.00444	1.12248e-06	1.73793e-05	5.0072
1468	0.523668	4.58221	5.03958	9.52052e-07	1.51161e-05	5.00618
6832	0.334091	4.89582	5.05224	8.9702e-07	1.43345e-05	5.00593
83449	0.650566	-1.45201	4.95678	1.40149e-06	2.11056e-05	5.00569
163049	-0.223047	5.06106	-5.05798	8.73086e-07	1.4006e-05	5.00229
80313	-0.388357	3.71414	-5.02567	1.01625e-06	1.59753e-05	5.00122
8204	-0.640035	6.46849	-5.07709	7.97842e-07	1.29831e-05	4.99609
10673	0.632198	3.40349	5.01299	1.07849e-06	1.68132e-05	4.99398
55039	0.457561	4.63574	5.04316	9.36159e-07	1.4893e-05	4.98813
6732	0.324232	6.10416	5.06528	8.43565e-07	1.36269e-05	4.97955
25827	-0.454465	3.61082	-5.01884	1.04933e-06	1.64204e-05	4.97807
401472	0.608106	0.258141	4.96117	1.37315e-06	2.07819e-05	4.97766
11128	0.300397	5.29878	5.05403	8.89481e-07	1.42323e-05	4.97726
10869	-0.25948	6.04025	-5.06439	8.47128e-07	1.366e-05	4.97323
27098	-0.862894	1.31883	-4.97341	1.29721e-06	1.97687e-05	4.96584
55605	0.469447	4.6739	5.03944	9.52679e-07	1.51161e-05	4.96118
4582	-1.13068	8.46439	-5.08017	7.86326e-07	1.28124e-05	4.95602
518	0.28301	7.06116	5.06938	8.2741e-07	1.34116e-05	4.95586
105370623	0.952941	-2.72739	4.94625	1.47159e-06	2.20172e-05	4.95549
107	-1.24276	4.21912	-5.03405	9.77114e-07	1.54066e-05	4.95303
3456	1.03239	-5.42891	4.98727	1.21615e-06	1.86325e-05	4.94801
22796	-0.333922	5.87548	-5.05636	8.79783e-07	1.40952e-05	4.9461
84501	0.647169	3.38578	4.99461	1.1752e-06	1.80942e-05	4.93548
9123	0.653697	5.27193	5.0367	9.65004e-07	1.52834e-05	4.93337
283871	0.385111	4.40284	5.02204	1.0337e-06	1.62166e-05	4.92442
79656	-0.608802	1.16652	-4.95667	1.40218e-06	2.11056e-05	4.91771
2962	-0.245598	6.44653	-5.05297	8.93966e-07	1.42948e-05	4.90411
26166	-1.35279	1.09971	-4.95711	1.39928e-06	2.10875e-05	4.89941
8425	-0.443236	5.26604	-5.03592	9.68532e-07	1.53295e-05	4.89821
92609	0.267618	5.71071	5.04046	9.48115e-07	1.507e-05	4.89427
257203	0.739909	-2.9764	4.93343	1.56155e-06	2.3113e-05	4.8929
124637	-0.546436	1.10428	-4.95396	1.41994e-06	2.13342e-05	4.89064
140606	-0.611383	6.10304	-5.0439	9.32902e-07	1.48506e-05	4.88572
84923	0.304364	4.61185	5.01913	1.04792e-06	1.64189e-05	4.8797
865	0.335044	5.57405	5.03544	9.70734e-07	1.53367e-05	4.87379
79735	-0.279046	5.58128	-5.03565	9.69784e-07	1.53367e-05	4.87171
8711	-0.452961	4.51607	-5.01892	1.04895e-06	1.64204e-05	4.87066
7593	-0.437591	4.42758	-5.01043	1.09148e-06	1.69626e-05	4.8687
51023	0.27445	3.56364	4.99059	1.19747e-06	1.84029e-05	4.86581
27202	-0.808363	4.12505	-5.00684	1.10995e-06	1.72173e-05	4.86547
9166	0.380653	5.05557	5.02475	1.02067e-06	1.60324e-05	4.86371
10272	-0.579527	4.4606	-5.01064	1.09037e-06	1.6956e-05	4.86121
9344	-0.259506	6.38485	-5.04037	9.48501e-07	1.507e-05	4.85037
84460	-0.686359	4.09942	-5.00183	1.13625e-06	1.75414e-05	4.84466
1272	-0.990834	2.75946	-4.97337	1.29747e-06	1.97687e-05	4.84148
11215	-0.415631	5.86781	-5.0345	9.75014e-07	1.53832e-05	4.84111
54107	0.256447	6.27732	5.03727	9.62422e-07	1.52522e-05	4.83862
23410	-0.390737	4.76034	-5.01083	1.08942e-06	1.69517e-05	4.82595
375449	-0.587839	5.70685	-5.02564	1.0164e-06	1.59753e-05	4.81898
100131726	1.4109	-4.17782	4.92542	1.6205e-06	2.38437e-05	4.8153
7051	0.760783	-0.0561236	4.91701	1.68464e-06	2.46417e-05	4.8064
407032	-1.20388	-3.1522	-4.91199	1.72413e-06	2.51602e-05	4.80535
84959	0.547786	2.18588	4.94658	1.46937e-06	2.19972e-05	4.80441
6297	-0.652848	4.30063	-5.00179	1.13648e-06	1.75414e-05	4.80247
55421	-0.241947	5.48731	-5.01662	1.06029e-06	1.6571e-05	4.78929
7553	0.37028	4.86927	5.0035	1.1274e-06	1.74445e-05	4.78633
57215	0.235273	4.60347	4.99669	1.16382e-06	1.79412e-05	4.77938
51760	-0.921586	3.85688	-4.98759	1.21435e-06	1.86278e-05	4.77398
56917	-0.676994	4.3373	-4.98945	1.20382e-06	1.84891e-05	4.76197
6999	0.90456	1.20237	4.92073	1.656e-06	2.43085e-05	4.76126
55168	0.32021	4.17372	4.97994	1.25841e-06	1.92207e-05	4.75828
101927943	-0.817818	0.237446	-4.91138	1.72893e-06	2.52007e-05	4.75654
90007	-0.340402	6.8701	-5.02389	1.02479e-06	1.60869e-05	4.7544
101929709	0.444981	2.45772	4.93543	1.54722e-06	2.29696e-05	4.74883
55614	-0.573318	5.81244	-5.01337	1.07653e-06	1.67932e-05	4.74795
146771	1.55667	-2.98334	4.90184	1.80662e-06	2.62004e-05	4.74493
100505826	0.545158	-1.24646	4.89749	1.84315e-06	2.66935e-05	4.74237
900	-0.343412	6.17641	-5.01617	1.06252e-06	1.65954e-05	4.7409
172	0.358099	3.58618	4.95843	1.39076e-06	2.09718e-05	4.73851
7066	-1.20137	0.393359	-4.90912	1.74702e-06	2.54366e-05	4.73345
79080	0.361752	4.53568	4.98442	1.23242e-06	1.88584e-05	4.73047
400830	-1.3825	-2.86677	-4.89056	1.90286e-06	2.74461e-05	4.71736
84294	0.420805	4.95747	4.99252	1.18673e-06	1.8249e-05	4.71667
113220	-0.967433	4.74031	-4.98212	1.24566e-06	1.90493e-05	4.71525
6615	0.561994	2.26832	4.92265	1.64138e-06	2.41366e-05	4.70239
120379	-0.581684	1.11912	-4.90911	1.74716e-06	2.54366e-05	4.70192
55351	-1.1066	2.68352	-4.94033	1.51251e-06	2.25211e-05	4.69732
386758	-0.671624	0.162094	-4.8949	1.86521e-06	2.69502e-05	4.6883
101927159	-1.14217	-5.27967	-4.91412	1.70726e-06	2.49286e-05	4.68515
55210	0.430892	4.2147	4.95613	1.4057e-06	2.11459e-05	4.65866
63826	-0.417448	3.09105	-4.93521	1.54878e-06	2.29787e-05	4.65173
7388	0.352126	6.41937	4.99493	1.17347e-06	1.80787e-05	4.65099
677839	0.872146	-3.35044	4.87973	1.99984e-06	2.85448e-05	4.65046
51692	0.223354	5.58146	4.98597	1.22355e-06	1.87343e-05	4.64944
51642	0.35066	4.49224	4.96004	1.38038e-06	2.08659e-05	4.63889
9856	1.43056	-0.823031	4.87399	2.05316e-06	2.92581e-05	4.63736
3918	-1.14283	4.68669	-4.97001	1.31793e-06	2.00191e-05	4.63585
6874	0.371416	4.86127	4.97077	1.31329e-06	1.99731e-05	4.63582
390916	0.453017	4.58566	4.96379	1.35656e-06	2.05684e-05	4.63067
10971	0.338398	8.11102	5.00488	1.12014e-06	1.73539e-05	4.62633
139285	0.399091	3.09838	4.92737	1.60591e-06	2.36711e-05	4.62577
101928770	0.761366	-5.76224	4.92113	1.65293e-06	2.42778e-05	4.6243
85352	-0.87399	1.04101	-4.89043	1.90394e-06	2.74461e-05	4.61838
100507003	1.28627	-5.10266	4.90416	1.78747e-06	2.59626e-05	4.61641
199675	1.10676	-2.83527	4.86752	2.11499e-06	3.00292e-05	4.61424
23091	-0.359918	6.46754	-4.98816	1.21111e-06	1.85895e-05	4.60554
3696	-1.04039	4.11354	-4.94598	1.47344e-06	2.20317e-05	4.60082
5150	0.461545	5.47135	4.97119	1.31069e-06	1.99457e-05	4.59843
30	-0.350083	5.53787	-4.97341	1.29724e-06	1.97687e-05	4.5956
115572	-0.897343	3.56751	-4.93358	1.56047e-06	2.31107e-05	4.59243
390595	-0.51669	1.64962	-4.88818	1.92378e-06	2.76839e-05	4.58794
54677	-0.611903	4.57929	-4.95852	1.39016e-06	2.09718e-05	4.5865
11201	-0.434403	4.91862	-4.96271	1.36337e-06	2.06464e-05	4.58459
81569	1.96175	-1.84609	4.86281	2.16107e-06	3.06205e-05	4.57974
201895	-0.500257	7.76983	-4.99294	1.18437e-06	1.82241e-05	4.57805
100124534	0.540322	-6.27054	4.92664	1.61134e-06	2.3723e-05	4.57552
64146	0.525481	0.279995	4.86744	2.11572e-06	3.00292e-05	4.57184
5991	-0.567266	3.64413	-4.93005	1.5862e-06	2.34082e-05	4.56965
9797	0.253631	5.19601	4.95899	1.38715e-06	2.09555e-05	4.56882
5295	-0.538788	6.65688	-4.98122	1.25094e-06	1.91183e-05	4.56374
101928099	1.03239	-1.32309	4.85486	2.24106e-06	3.16458e-05	4.56107
26039	0.43854	4.6822	4.94942	1.45014e-06	2.17748e-05	4.55807
123	0.592749	5.48717	4.9605	1.37748e-06	2.08347e-05	4.55418
3930	0.554414	5.13243	4.95491	1.41365e-06	2.12526e-05	4.55312
3002	1.18351	0.322754	4.86122	2.17685e-06	3.0809e-05	4.54905
79142	-0.244069	5.32496	-4.95857	1.38986e-06	2.09718e-05	4.54117
138162	-0.666677	3.08961	-4.90736	1.76126e-06	2.56118e-05	4.54033
219348	-0.643973	1.51106	-4.8736	2.0569e-06	2.92946e-05	4.53844
23373	-0.325571	4.38981	-4.9374	1.53315e-06	2.28011e-05	4.53816
9533	0.310466	4.79266	4.9425	1.4974e-06	2.23497e-05	4.53327
92689	-0.326957	6.3864	-4.97009	1.31745e-06	2.00191e-05	4.53288
100505771	0.612337	1.57835	4.87023	2.08892e-06	2.96996e-05	4.5291
1075	0.622691	6.17832	4.96409	1.35468e-06	2.05524e-05	4.52624
64284	-0.489912	4.69588	-4.94158	1.50379e-06	2.24047e-05	4.52534
84179	-0.767209	3.66792	-4.91825	1.67501e-06	2.45586e-05	4.5188
55759	0.250983	4.90769	4.9443	1.48493e-06	2.21901e-05	4.51843
23287	0.402309	3.74483	4.91598	1.69267e-06	2.47301e-05	4.5036
144097	0.394998	4.34782	4.92675	1.61053e-06	2.3723e-05	4.50097
5141	-0.630762	4.47212	-4.93071	1.58132e-06	2.33639e-05	4.49125
79833	0.28123	4.0863	4.91784	1.67819e-06	2.45762e-05	4.48784
8811	0.953059	-4.14689	4.85613	2.22815e-06	3.14992e-05	4.48666
50814	0.289471	4.87445	4.9339	1.55819e-06	2.30908e-05	4.47774
144568	1.62962	-0.291037	4.83791	2.42134e-06	3.38077e-05	4.4766
102724714	0.810786	-1.91131	4.83239	2.48305e-06	3.44952e-05	4.47376
100287898	-0.904242	-0.529212	-4.83475	2.45643e-06	3.41635e-05	4.45825
11235	0.266772	5.38911	4.93979	1.51631e-06	2.25641e-05	4.45748
347148	0.697217	-1.94971	4.82802	2.53294e-06	3.50317e-05	4.45597
734	0.374617	5.61818	4.94288	1.49472e-06	2.23231e-05	4.45338
118491	-0.682774	2.30846	-4.86821	2.10827e-06	2.99576e-05	4.45304
140739	0.327656	5.03746	4.93117	1.57795e-06	2.33419e-05	4.45205
101929450	0.960559	-2.94857	4.83087	2.50025e-06	3.46759e-05	4.45118
79007	0.517899	5.28501	4.93086	1.58028e-06	2.33624e-05	4.43748
132864	-0.481099	5.13096	-4.93424	1.55575e-06	2.30682e-05	4.43074
84246	0.291863	4.38688	4.91168	1.72653e-06	2.51805e-05	4.42735
23	0.229749	6.60843	4.94753	1.46288e-06	2.19133e-05	4.42629
387778	2.3292	-1.97425	4.82976	2.51293e-06	3.48324e-05	4.4256
21	-0.620301	6.47023	-4.94854	1.45609e-06	2.18378e-05	4.42508
56922	0.389329	4.83167	4.91803	1.67676e-06	2.45698e-05	4.41633
79800	-0.346157	2.893	-4.8719	2.07295e-06	2.95063e-05	4.39916
23555	-0.535343	6.90519	-4.94213	1.49994e-06	2.23741e-05	4.38689
84842	1.06647	-0.14356	4.8174	2.65823e-06	3.65816e-05	4.38467
51133	-0.415512	7.51731	-4.94773	1.46155e-06	2.19065e-05	4.38429
80263	-0.503835	3.85413	-4.88994	1.90822e-06	2.74919e-05	4.38381
100500850	0.661538	-2.16741	4.80948	2.75557e-06	3.76504e-05	4.37919
55701	-0.389883	5.30686	-4.9203	1.65925e-06	2.43419e-05	4.36996
54796	-0.642977	3.4852	-4.88158	1.98293e-06	2.84037e-05	4.36935
114876	-0.464077	5.86702	-4.92854	1.59727e-06	2.35575e-05	4.36848
80031	-0.791716	2.13762	-4.85144	2.27635e-06	3.2035e-05	4.36473
55504	-0.753784	4.01404	-4.89267	1.88443e-06	2.72121e-05	4.34942
6156	0.35571	9.40085	4.94927	1.45112e-06	2.17764e-05	4.34706
5891	-0.426799	3.61491	-4.8746	2.04745e-06	2.91934e-05	4.34666
22827	0.393641	7.36205	4.93542	1.54725e-06	2.29696e-05	4.34251
2907	0.437087	8.30842	4.9417	1.50293e-06	2.24047e-05	4.33809
9201	-0.972661	4.30711	-4.89577	1.85781e-06	2.68745e-05	4.33586
55332	0.450963	4.75045	4.90089	1.81457e-06	2.62949e-05	4.33334
7514	0.206033	7.68011	4.93642	1.54013e-06	2.28912e-05	4.33259
9866	-0.482867	3.81203	-4.87966	2.0005e-06	2.85448e-05	4.32998
440	0.538595	4.83684	4.89637	1.85267e-06	2.68158e-05	4.32788
26953	-0.297892	4.866	-4.90306	1.79651e-06	2.60787e-05	4.32578
27250	-0.715612	7.8234	-4.93037	1.58384e-06	2.33873e-05	4.29729
57716	-0.512932	2.32071	-4.83622	2.44009e-06	3.40123e-05	4.29635
1760	-0.406488	4.97944	-4.89187	1.89138e-06	2.72966e-05	4.29016
22874	-0.485528	6.48378	-4.91729	1.68244e-06	2.4624e-05	4.2892
26056	-0.31709	5.63884	-4.90632	1.76976e-06	2.57205e-05	4.28567
116071	0.927442	1.90035	4.82218	2.60113e-06	3.5895e-05	4.28511
79640	-0.314836	4.53231	-4.88391	1.96188e-06	2.81524e-05	4.28168
3991	-0.890795	3.18462	-4.85298	2.2604e-06	3.18646e-05	4.26813
533	0.338717	7.11449	4.91603	1.69223e-06	2.47301e-05	4.26708
145508	0.386054	2.65463	4.83172	2.49062e-06	3.4581e-05	4.25795
3693	-0.45328	7.95789	-4.92114	1.6528e-06	2.42778e-05	4.25563
200010	-0.714304	-0.951141	-4.78207	3.11981e-06	4.19741e-05	4.24801
101927934	-1.297	-1.27775	-4.78199	3.12094e-06	4.19741e-05	4.24378
9775	0.303002	6.87984	4.90859	1.75129e-06	2.54819e-05	4.24098
8623	-0.393358	5.11636	-4.88389	1.96199e-06	2.81524e-05	4.23605
8555	-0.492441	3.03336	-4.83689	2.43267e-06	3.39279e-05	4.22509
3663	0.435935	3.69063	4.84368	2.35842e-06	3.30404e-05	4.22306
375190	-0.357215	2.61283	-4.82173	2.60648e-06	3.59489e-05	4.21984
220136	-0.587104	1.2789	-4.80028	2.87307e-06	3.90414e-05	4.21937
3476	-0.313058	5.94451	-4.89517	1.86292e-06	2.69328e-05	4.21937
128646	0.845636	-5.26978	4.80923	2.75878e-06	3.76722e-05	4.21501
100874100	-1.03166	-4.68175	-4.79514	2.94073e-06	3.98737e-05	4.20913
23164	-0.303628	6.81568	-4.9018	1.807e-06	2.62004e-05	4.20853
201158	-0.381881	1.16815	-4.79181	2.98536e-06	4.03032e-05	4.20778
202500	-1.0699	-2.76235	-4.76807	3.32335e-06	4.42183e-05	4.20063
55727	-0.30061	5.27038	-4.88262	1.97351e-06	2.83014e-05	4.19848
55600	0.884343	-5.27521	4.81048	2.74318e-06	3.75222e-05	4.19671
7353	0.288624	5.80844	4.88561	1.94659e-06	2.7996e-05	4.19604
9863	-0.639706	2.91467	-4.82958	2.51504e-06	3.48422e-05	4.19534
79867	-0.389999	4.61499	-4.86719	2.11821e-06	3.00474e-05	4.19432
54897	-0.406537	5.2986	-4.88074	1.99059e-06	2.84651e-05	4.19424
146923	-0.402857	5.66869	-4.88491	1.95283e-06	2.80695e-05	4.19059
260425	-0.538918	5.49959	-4.88414	1.95982e-06	2.81524e-05	4.18642
64581	0.660319	3.02577	4.81762	2.65558e-06	3.65816e-05	4.18466
11255	1.24036	-5.26176	4.79966	2.88109e-06	3.9129e-05	4.1825
7547	1.01535	-5.7007	4.81752	2.65683e-06	3.65816e-05	4.17701
11091	0.25396	5.65665	4.88014	1.99612e-06	2.8527e-05	4.17692
57152	1.52272	-4.05386	4.77706	3.19135e-06	4.27823e-05	4.17404
9230	-0.263385	6.39162	-4.88882	1.91813e-06	2.76186e-05	4.17307
2517	-0.410109	5.67642	-4.88073	1.99065e-06	2.84651e-05	4.16703
10874	1.40399	-1.2335	4.7591	3.4605e-06	4.58227e-05	4.15974
100847075	-0.971248	-3.86414	-4.76231	3.4108e-06	4.53092e-05	4.15815
85004	-0.780735	5.87294	-4.88102	1.98804e-06	2.84606e-05	4.15755
1036	-0.881453	0.918111	-4.78079	3.13803e-06	4.21583e-05	4.15239
129881	-0.660112	-0.320233	-4.76516	3.36725e-06	4.47784e-05	4.15092
101929069	0.985122	-5.99915	4.81572	2.67863e-06	3.68216e-05	4.12655
65263	0.517837	4.98788	4.85123	2.27851e-06	3.20472e-05	4.11075
51780	-0.240256	6.80739	-4.87962	2.00081e-06	2.85448e-05	4.10696
6518	0.801162	1.76188	4.77491	3.22247e-06	4.31298e-05	4.10682
2355	-0.416861	7.1634	-4.88172	1.98171e-06	2.84026e-05	4.10658
92421	0.507107	4.67298	4.84419	2.35301e-06	3.30018e-05	4.10528
1477	0.31791	5.43058	4.86176	2.17149e-06	3.07507e-05	4.10393
3419	0.338625	4.08716	4.83501	2.45361e-06	3.41625e-05	4.10103
5424	0.390049	4.52616	4.83722	2.42893e-06	3.38946e-05	4.1
6196	-0.471161	5.0183	-4.85214	2.26909e-06	3.19653e-05	4.09348
80164	-0.679331	4.98694	-4.85204	2.27012e-06	3.19653e-05	4.09214
10661	0.745143	-3.1422	4.74659	3.66095e-06	4.79916e-05	4.08967
4982	-1.00552	1.62864	-4.77796	3.17841e-06	4.26318e-05	4.08311
10788	-0.794626	5.32765	-4.85595	2.22989e-06	3.15059e-05	4.07932
100652759	-0.971332	-4.18023	-4.74996	3.60578e-06	4.73489e-05	4.06964
143098	-0.652753	4.78034	-4.84373	2.35793e-06	3.30404e-05	4.06667
1159	1.36399	1.19224	4.75554	3.51636e-06	4.6488e-05	4.05491
3241	0.358818	5.18884	4.84101	2.38739e-06	3.34086e-05	4.05373
10051	0.504402	5.64969	4.85371	2.25289e-06	3.17767e-05	4.05146
6387	-0.675104	6.5562	-4.86307	2.15845e-06	3.06008e-05	4.05038
27258	0.301006	5.63811	4.85065	2.2846e-06	3.21047e-05	4.04892
50489	-1.18312	0.510374	-4.74481	3.69029e-06	4.82745e-05	4.04306
1032	0.455386	3.10534	4.79162	2.98802e-06	4.03172e-05	4.03667
151188	0.337383	3.81048	4.80912	2.7602e-06	3.76722e-05	4.03271
3479	-0.760509	0.481072	-4.74549	3.67903e-06	4.81526e-05	4.03261
3355	-0.748771	-1.53755	-4.72963	3.9505e-06	5.13008e-05	4.03181
6777	-0.423796	6.188	-4.85449	2.24489e-06	3.16819e-05	4.0309
79411	-0.387022	3.80969	-4.81133	2.73259e-06	3.74392e-05	4.03081
51093	-0.36571	5.33807	-4.84188	2.37793e-06	3.3295e-05	4.02697
100532732	0.637798	-1.0977	4.72718	3.99406e-06	5.17314e-05	4.02642
185	-1.44875	1.52268	-4.7697	3.29906e-06	4.39952e-05	4.02577
101927267	0.909525	-3.67547	4.73629	3.8341e-06	4.99457e-05	4.02178
2086	-0.666153	4.41491	-4.82532	2.56427e-06	3.54256e-05	4.01619
5957	-0.881436	-3.46258	-4.72861	3.96857e-06	5.14281e-05	4.01608
2870	0.288981	5.26049	4.83562	2.44671e-06	3.40855e-05	4.01416
607	-0.394653	6.00928	-4.84905	2.30136e-06	3.23139e-05	4.0141
29115	0.301862	5.93998	4.84444	2.35031e-06	3.29826e-05	4.01366
8348	1.03651	-1.74738	4.72196	4.08858e-06	5.27361e-05	4.00878
578	0.362301	4.40669	4.8167	2.66675e-06	3.66785e-05	4.00831
340591	0.319327	2.68834	4.76967	3.29951e-06	4.39952e-05	4.00391
105274304	0.73526	-2.29136	4.71885	4.14589e-06	5.32037e-05	3.99592
8289	-0.284633	7.13827	-4.85729	2.21635e-06	3.13502e-05	3.99575
23524	-0.31924	9.40197	-4.87044	2.08691e-06	2.9688e-05	3.99429
113263	-0.42633	4.42168	-4.82066	2.61917e-06	3.61039e-05	3.99229
29982	0.300362	4.41304	4.81337	2.70741e-06	3.71556e-05	3.99044
9547	-1.33067	6.45593	-4.8506	2.28517e-06	3.21047e-05	3.99023
4739	-0.585167	5.49541	-4.83425	2.46212e-06	3.42235e-05	3.98191
10687	-0.83355	1.51406	-4.75281	3.55997e-06	4.6915e-05	3.97953
162540	-1.0849	-5.31079	-4.74755	3.64507e-06	4.78086e-05	3.9734
257236	-0.526488	2.2588	-4.7593	3.45744e-06	4.58227e-05	3.9714
284029	-0.550815	1.4441	-4.74599	3.67074e-06	4.80693e-05	3.97077
2805	0.332141	5.38079	4.82811	2.53185e-06	3.50317e-05	3.96665
105371083	0.900826	-3.38717	4.7172	4.17653e-06	5.34823e-05	3.96386
10446	-0.837542	4.2674	-4.80776	2.77722e-06	3.78837e-05	3.96143
8050	0.284066	5.40731	4.82636	2.5521e-06	3.52771e-05	3.95706
3336	0.393856	6.52396	4.83889	2.41052e-06	3.3692e-05	3.95306
59269	-0.370682	4.77192	-4.81437	2.69516e-06	3.70079e-05	3.94807
10867	-0.363948	6.43094	-4.83879	2.4117e-06	3.3692e-05	3.94654
90507	-0.452872	4.60202	-4.80334	2.83346e-06	3.85242e-05	3.93906
26253	0.978486	-0.258922	4.71277	4.26006e-06	5.43562e-05	3.93893
2792	1.90897	-3.83532	4.72174	4.09263e-06	5.2761e-05	3.93597
1633	0.351332	4.76313	4.81068	2.7407e-06	3.7509e-05	3.93084
646799	0.732791	-5.72257	4.75453	3.53245e-06	4.663e-05	3.92587
3992	0.763415	4.85831	4.80409	2.82385e-06	3.84356e-05	3.92238
101927957	0.678194	-2.01391	4.69993	4.51151e-06	5.70091e-05	3.91991
5889	0.511302	4.13845	4.79287	2.97117e-06	4.01551e-05	3.9195
79017	0.458318	6.31417	4.82917	2.51968e-06	3.48871e-05	3.91871
255082	-0.479048	1.51	-4.73194	3.90976e-06	5.08514e-05	3.91504
319089	-1.08213	3.5086	-4.77544	3.21477e-06	4.30499e-05	3.90236
4898	0.235499	7.29854	4.83476	2.45634e-06	3.41635e-05	3.89726
1493	1.01669	0.236688	4.70515	4.40776e-06	5.58922e-05	3.89227
51582	0.358693	8.01569	4.83891	2.41038e-06	3.3692e-05	3.89043
4116	0.331944	4.66521	4.79376	2.95919e-06	4.00804e-05	3.88701
65109	0.32835	3.89223	4.77322	3.24712e-06	4.34364e-05	3.88606
84946	0.303825	4.4976	4.79037	3.00499e-06	4.05242e-05	3.8826
414918	-0.410622	3.80218	-4.77195	3.26577e-06	4.36389e-05	3.87975
56243	-0.301121	7.29577	-4.83124	2.49606e-06	3.46372e-05	3.87952
64928	0.379054	5.52781	4.80565	2.80393e-06	3.82063e-05	3.87314
23116	-0.33171	4.74221	-4.79772	2.90659e-06	3.94539e-05	3.87311
254170	0.29985	3.74586	4.76819	3.32167e-06	4.42183e-05	3.86761
550	0.249727	6.98358	4.82284	2.59334e-06	3.58073e-05	3.86144
57122	0.324787	5.73076	4.80959	2.75427e-06	3.76504e-05	3.8606
53833	0.624511	-0.326156	4.69167	4.68089e-06	5.88208e-05	3.85924
51693	0.306675	4.86953	4.78983	3.01228e-06	4.05785e-05	3.85368
2817	-0.402151	6.25992	-4.81249	2.71828e-06	3.72842e-05	3.8443
101928399	0.729065	-0.738538	4.68511	4.81965e-06	6.04119e-05	3.83983
282969	0.560743	1.65013	4.71066	4.30054e-06	5.47323e-05	3.83817
23076	0.27934	5.72252	4.80428	2.82146e-06	3.84241e-05	3.83536
126068	-0.368345	3.12466	-4.74995	3.60596e-06	4.73489e-05	3.83176
158835	1.08859	-4.69669	4.7124	4.2671e-06	5.43902e-05	3.82313
3889	1.17405	-3.61786	4.69218	4.67021e-06	5.87757e-05	3.8192
7508	-0.265197	5.34343	-4.79628	2.92564e-06	3.96908e-05	3.81893
3767	-0.767565	3.73509	-4.76126	3.42698e-06	4.54999e-05	3.81726
121214	1.09382	-4.51091	4.70523	4.40608e-06	5.58922e-05	3.81535
79369	0.64326	-0.537869	4.67952	4.94086e-06	6.17757e-05	3.81515
5704	0.276634	6.5646	4.80664	2.79141e-06	3.80564e-05	3.8091
84900	0.541776	2.55037	4.72102	4.10573e-06	5.28751e-05	3.80571
65010	0.428933	3.89259	4.75195	3.57363e-06	4.70452e-05	3.79938
55069	-0.190617	7.37134	-4.81186	2.72596e-06	3.7369e-05	3.79546
100847017	-0.633237	-6.17557	-4.73095	3.92718e-06	5.10247e-05	3.79025
84976	-0.344713	3.36584	-4.74321	3.71682e-06	4.85705e-05	3.79024
11337	-0.251284	5.7837	-4.79442	2.95031e-06	3.99818e-05	3.78704
51026	0.325911	5.51655	4.78696	3.05161e-06	4.10861e-05	3.77809
6184	0.234784	8.52097	4.81515	2.68555e-06	3.68963e-05	3.77618
57496	-0.420076	6.69268	-4.80375	2.82824e-06	3.84743e-05	3.77601
203100	0.796724	-1.25026	4.668	5.2005e-06	6.4439e-05	3.776
389396	1.59848	-5.49629	4.7109	4.29583e-06	5.47265e-05	3.77403
5618	-0.67759	7.71479	-4.81097	2.73711e-06	3.74805e-05	3.77276
2153	0.851336	0.759248	4.68029	4.92407e-06	6.15967e-05	3.75611
5110	0.308308	6.3745	4.79346	2.96314e-06	4.00903e-05	3.75536
387921	-0.306672	4.96601	-4.77267	3.2551e-06	4.35197e-05	3.7546
5097	-0.455563	6.26123	-4.79302	2.96904e-06	4.01482e-05	3.74695
197259	0.439593	3.25155	4.72277	4.07378e-06	5.25724e-05	3.74593
140838	0.315724	3.15756	4.72458	4.04084e-06	5.22654e-05	3.73859
26960	-0.702668	3.78504	-4.74778	3.64126e-06	4.77839e-05	3.73857
5008	0.830166	0.910348	4.67364	5.07176e-06	6.31268e-05	3.73733
55623	-0.2747	6.39277	-4.79021	3.00709e-06	4.05306e-05	3.73427
7062	0.741594	-1.27147	4.65736	5.45157e-06	6.70492e-05	3.73252
7145	-0.453254	6.92303	-4.79362	2.96104e-06	4.00836e-05	3.72763
140890	-0.278253	6.26967	-4.78187	3.12269e-06	4.19749e-05	3.70613
55706	0.342415	5.49095	4.77081	3.28257e-06	4.38163e-05	3.7038
26030	-0.372823	5.41947	-4.76838	3.31873e-06	4.42041e-05	3.70254
6373	1.16969	2.40597	4.69649	4.58125e-06	5.7773e-05	3.70202
1107	-0.343622	7.60299	-4.79268	2.97365e-06	4.01668e-05	3.70137
8528	-0.720776	1.51678	-4.67681	5.00087e-06	6.24631e-05	3.69709
115861	-0.855347	-5.67057	-4.69684	4.57425e-06	5.77139e-05	3.69697
9353	-0.532243	3.73956	-4.7317	3.91392e-06	5.08789e-05	3.69483
51184	0.256017	4.35047	4.746	3.67062e-06	4.80693e-05	3.69261
570	0.805644	-4.80393	4.67801	4.97414e-06	6.21605e-05	3.6909
57477	-0.418529	3.41056	-4.71934	4.13668e-06	5.3191e-05	3.68709
201292	0.293636	4.85699	4.75027	3.60085e-06	4.73489e-05	3.68514
8638	0.967494	3.46584	4.7145	4.22738e-06	5.40223e-05	3.68017
8541	0.598718	3.70987	4.71895	4.14396e-06	5.32037e-05	3.67816
353274	-0.273776	4.84175	-4.75414	3.53866e-06	4.66837e-05	3.67573
127700	-0.411362	3.7028	-4.72352	4.06014e-06	5.24417e-05	3.66987
9100	0.26043	6.28163	4.77111	3.2782e-06	4.37815e-05	3.66439
9715	-0.844166	1.08888	-4.66553	5.25761e-06	6.50171e-05	3.65911
1528	-0.59982	6.67078	-4.77559	3.2125e-06	4.30427e-05	3.65794
594	-0.360657	4.36417	-4.73702	3.82167e-06	4.9836e-05	3.65581
2121	-0.544353	4.5092	-4.74145	3.74633e-06	4.89304e-05	3.65036
7355	0.284858	5.78332	4.75921	3.45878e-06	4.58227e-05	3.64402
101927612	0.602036	1.81001	4.66434	5.28565e-06	6.52991e-05	3.63179
54165	0.234188	5.35253	4.75069	3.59405e-06	4.7289e-05	3.63124
7168	-0.472407	8.05312	-4.77923	3.16021e-06	4.24277e-05	3.63045
100130950	-0.444915	0.654666	-4.64957	5.64308e-06	6.90972e-05	3.62619
345930	-0.712693	-0.543687	-4.63614	5.98825e-06	7.27864e-05	3.62553
10644	0.873651	1.04566	4.64983	5.6365e-06	6.90506e-05	3.62423
642394	1.2219	-5.68492	4.68709	4.77724e-06	5.99408e-05	3.62366
84795	-0.5287	3.03885	-4.69205	4.67284e-06	5.87791e-05	3.62193
51006	0.271346	6.07217	4.75597	3.5096e-06	4.64481e-05	3.61526
1955	-0.548279	6.14491	-4.76055	3.43796e-06	4.56213e-05	3.61256
4494	0.625736	2.52632	4.67468	5.04828e-06	6.29605e-05	3.61248
158067	-0.640531	2.11237	-4.67152	5.11979e-06	6.36292e-05	3.60884
284184	0.466279	4.0251	4.70754	4.36088e-06	5.54719e-05	3.60753
25959	-0.32944	6.0548	-4.75569	3.514e-06	4.64816e-05	3.60406
134266	0.227031	4.55299	4.72882	3.96481e-06	5.14062e-05	3.60389
6432	0.178366	6.88957	4.76261	3.40618e-06	4.5272e-05	3.60142
1296	-0.782634	5.77136	-4.74994	3.60621e-06	4.73489e-05	3.59911
53918	0.246781	4.43306	4.72454	4.04159e-06	5.22654e-05	3.59833
23326	-0.393009	7.62082	-4.76902	3.30919e-06	4.41006e-05	3.59731
27086	-0.368297	6.5543	-4.7598	3.44956e-06	4.57508e-05	3.59641
100506385	-0.74861	0.354833	-4.63492	6.02048e-06	7.30711e-05	3.58815
55722	0.408862	2.30668	4.66461	5.27911e-06	6.52507e-05	3.58595
643036	0.832588	-5.00488	4.66731	5.21623e-06	6.46018e-05	3.58492
256158	-0.791237	0.640797	-4.64044	5.87555e-06	7.15913e-05	3.58058
158358	-0.274457	5.12726	-4.73538	3.84995e-06	5.01259e-05	3.575
6191	-0.295239	10.554	-4.77914	3.16149e-06	4.24277e-05	3.57294
10055	0.24779	6.69012	4.75451	3.53272e-06	4.663e-05	3.57263
50651	-0.61446	1.05787	-4.64242	5.8244e-06	7.10029e-05	3.57216
9725	-0.393608	6.64475	-4.75221	3.56955e-06	4.70164e-05	3.56863
55900	-0.317234	5.11869	-4.73426	3.86926e-06	5.03509e-05	3.56781
440465	-0.392949	5.01972	-4.72892	3.96302e-06	5.14062e-05	3.56442
2220	-1.53724	-2.16718	-4.61623	6.53762e-06	7.83538e-05	3.56378
5695	0.284338	6.80642	4.75307	3.55579e-06	4.68847e-05	3.56348
92235	-1.16631	-2.5217	-4.61438	6.59097e-06	7.88413e-05	3.56324
122953	-0.39531	4.45978	-4.71456	4.22626e-06	5.40223e-05	3.56258
100505718	0.914641	-5.12998	4.65187	5.58594e-06	6.85196e-05	3.55434
4204	-0.258	6.11271	-4.74404	3.70313e-06	4.84171e-05	3.55338
283481	-0.775968	-0.590105	-4.61954	6.44312e-06	7.76326e-05	3.55279
2210	0.565718	-0.506668	4.61645	6.5312e-06	7.83538e-05	3.54642
580	0.351515	4.15524	4.70422	4.42609e-06	5.60721e-05	3.54574
2519	0.348294	6.04401	4.7393	3.7827e-06	4.93795e-05	3.54561
143425	-1.82087	0.870038	-4.63815	5.93515e-06	7.22115e-05	3.53114
468	0.296224	8.03907	4.75466	3.53044e-06	4.663e-05	3.52914
2813	-1.71009	2.93861	-4.66948	5.16626e-06	6.41106e-05	3.52591
6357	1.19289	-0.977648	4.60232	6.94978e-06	8.25776e-05	3.50555
7802	-1.04426	5.07205	-4.71776	4.16611e-06	5.33763e-05	3.50443
339456	0.848049	0.521211	4.61463	6.58389e-06	7.88325e-05	3.50261
729522	1.08827	-4.90347	4.63367	6.0539e-06	7.3429e-05	3.50155
80174	0.40042	3.20374	4.66292	5.31888e-06	6.55793e-05	3.49925
4239	-0.854644	4.85463	-4.7108	4.29788e-06	5.47265e-05	3.49906
8340	1.01493	-2.84631	4.60324	6.9219e-06	8.23643e-05	3.49806
26150	0.588465	1.7556	4.63301	6.07153e-06	7.35471e-05	3.49577
5745	-0.703975	0.37434	-4.61391	6.60478e-06	7.89685e-05	3.49504
55830	-0.235483	5.86354	-4.72624	4.01088e-06	5.19224e-05	3.4887
57010	-0.980181	1.16939	-4.62529	6.28183e-06	7.57994e-05	3.488
29960	0.223108	5.20491	4.71411	4.23461e-06	5.40869e-05	3.48776
81037	0.228665	7.02648	4.73669	3.82735e-06	4.98839e-05	3.48677
25949	-0.217978	5.67238	-4.72142	4.09839e-06	5.28079e-05	3.48075
23288	-0.355877	5.72117	-4.71918	4.13977e-06	5.32033e-05	3.47207
4790	-0.310663	5.98104	-4.72346	4.06115e-06	5.24417e-05	3.46765
55622	0.211865	4.70617	4.69772	4.55634e-06	5.75172e-05	3.46069
262	0.391917	6.06428	4.72056	4.1143e-06	5.2958e-05	3.46056
51699	0.240959	5.9441	4.71883	4.14621e-06	5.32037e-05	3.45782
10574	0.21678	7.86516	4.73773	3.80948e-06	4.9703e-05	3.45739
80274	-1.29047	1.894	-4.63359	6.05588e-06	7.3429e-05	3.45586
51275	0.273357	3.79228	4.67183	5.11272e-06	6.3573e-05	3.45541
132660	0.292529	4.18158	4.68242	4.87768e-06	6.11085e-05	3.44702
4634	-0.892322	-2.1717	-4.58462	7.51099e-06	8.8318e-05	3.44549
4915	-0.995443	4.39258	-4.68811	4.75565e-06	5.97e-05	3.44385
84666	0.623818	-6.19783	4.66218	5.33644e-06	6.57632e-05	3.44029
[truncated: 6,088 more rows]

## Sheet: Table S4
Entrez ID	logFC	AveExpr	t	P.Value	adj.P.Val	B
9319	1.09435	3.53752	10.7295	8.69796e-22	2.16414e-17	38.669
4605	1.5019	4.51183	9.9248	2.36258e-19	2.66132e-15	33.3105
993	1.05875	1.99083	9.88022	3.20886e-19	2.66132e-15	32.7011
6790	1.05326	3.92212	9.76276	7.1732e-19	4.46191e-15	32.1969
113130	1.02621	3.96263	9.70227	1.08393e-18	4.87999e-15	31.7989
4085	0.876301	3.97536	9.69021	1.1768e-18	4.87999e-15	31.7189
890	0.983606	3.62401	9.5303	3.48741e-18	1.23957e-14	30.6472
11065	1.20514	4.30377	9.28514	1.81896e-17	4.84667e-14	29.0722
22974	0.97478	5.32692	9.26069	2.14273e-17	4.84667e-14	28.9309
23594	1.11719	2.1016	9.28808	1.78345e-17	4.84667e-14	28.8368
84057	1.15275	0.916115	9.27366	1.96445e-17	4.84667e-14	28.5152
11004	1.01733	3.81763	9.16976	3.93391e-17	8.15663e-14	28.305
79075	0.881585	2.63647	9.15262	4.41004e-17	8.4157e-14	28.0794
10635	0.852103	2.77304	9.14193	4.73533e-17	8.4157e-14	28.0292
55143	0.850179	3.69338	9.02562	1.02527e-16	1.70066e-13	27.3657
90381	0.9662	2.21008	8.9607	1.57504e-16	2.44929e-13	26.803
81930	0.963062	2.15458	8.9498	1.69265e-16	2.47734e-13	26.751
10024	1.09148	3.00452	8.91717	2.09894e-16	2.90132e-13	26.6092
9133	0.94233	3.61705	8.89069	2.49886e-16	3.10871e-13	26.5075
1058	1.09516	1.75701	8.90805	2.22897e-16	2.91889e-13	26.3884
4796	0.922985	4.13286	8.86213	3.01511e-16	3.57233e-13	26.3288
332	1.14166	4.53932	8.82327	3.89123e-16	4.4008e-13	26.0988
23397	0.925416	3.12725	8.77357	5.38847e-16	5.82916e-13	25.7305
5347	0.974963	3.94118	8.70283	8.55198e-16	8.86591e-13	25.323
2305	0.992768	4.32125	8.67344	1.03566e-15	1.03073e-12	25.1453
1062	0.902883	3.41186	8.64049	1.28306e-15	1.18236e-12	24.9163
55388	1.09279	2.47802	8.64994	1.20668e-15	1.15474e-12	24.9055
699	0.908892	3.69427	8.486	3.48599e-15	3.09767e-12	23.9582
9700	1.0253	3.54734	8.46424	4.01028e-15	3.44069e-12	23.8104
25886	0.693237	3.24664	8.41733	5.42104e-15	4.49603e-12	23.4935
55165	0.899189	3.5724	8.39783	6.14341e-15	4.77669e-12	23.4034
2491	0.861021	1.74168	8.4101	5.67837e-15	4.55753e-12	23.3248
81610	1.07934	3.04188	8.35446	8.10943e-15	6.11426e-12	23.1134
83461	0.912594	3.09675	8.32198	9.9792e-15	7.30272e-12	22.8957
55355	0.986793	2.91895	8.31436	1.04768e-14	7.41319e-12	22.8554
55771	0.994274	3.0333	8.31067	1.07261e-14	7.41319e-12	22.8437
55010	0.732634	2.31301	8.29516	1.18409e-14	7.96256e-12	22.6707
6491	0.721559	3.43161	8.26353	1.44826e-14	9.48268e-12	22.5646
994	0.827872	5.57942	8.2313	1.77741e-14	1.10559e-11	22.376
150468	0.94607	2.67556	8.23306	1.75765e-14	1.10559e-11	22.3482
29127	0.737076	5.10198	8.21668	1.95015e-14	1.18345e-11	22.287
79733	1.20948	1.67013	8.17972	2.46466e-14	1.46008e-11	21.9188
9212	0.970254	2.64245	8.14597	3.05086e-14	1.76532e-11	21.7917
891	0.776869	5.12423	8.13167	3.33917e-14	1.88823e-11	21.7634
64151	0.893495	3.32202	8.08581	4.45776e-14	2.46475e-11	21.4784
9833	0.950717	3.20296	8.07665	4.72224e-14	2.55422e-11	21.4201
641	0.836668	2.60466	8.0651	5.07775e-14	2.68808e-11	21.3045
5888	0.876623	2.60298	8.04902	5.61736e-14	2.91178e-11	21.2099
220134	1.00873	2.06398	8.01828	6.81173e-14	3.45883e-11	20.985
9837	0.827309	3.63113	7.96346	9.59724e-14	4.77578e-11	20.7407
79801	0.840017	2.75702	7.95795	9.93323e-14	4.84605e-11	20.6788
10721	0.975501	2.08494	7.92845	1.19391e-13	5.71265e-11	20.4592
1870	0.894115	2.40738	7.91849	1.27033e-13	5.9636e-11	20.4066
1789	0.863249	2.54554	7.90745	1.36064e-13	6.26926e-11	20.3323
3838	0.711669	6.67255	7.89995	1.42564e-13	6.44933e-11	20.3292
9134	0.947801	2.30262	7.88191	1.59468e-13	7.08524e-11	20.1956
8438	0.900758	1.84197	7.86798	1.73872e-13	7.58968e-11	20.0575
9401	0.955889	4.39305	7.83259	2.165e-13	9.28746e-11	19.9568
991	0.917909	4.12961	7.81943	2.34875e-13	9.90495e-11	19.8775
24137	0.890834	3.8833	7.79718	2.69485e-13	1.09919e-10	19.7446
79172	0.590839	3.30702	7.79362	2.75476e-13	1.1055e-10	19.7119
4998	0.885414	1.76594	7.8021	2.61422e-13	1.08407e-10	19.6586
81620	0.855882	3.29243	7.78103	2.97728e-13	1.17584e-10	19.6344
4175	0.502351	5.71445	7.77736	3.04555e-13	1.18401e-10	19.6044
9055	0.759734	5.12506	7.72252	4.26825e-13	1.60907e-10	19.2832
898	0.91381	1.39823	7.73329	3.99472e-13	1.52912e-10	19.1989
9824	0.784456	3.62314	7.69551	5.03779e-13	1.84331e-10	19.1393
55247	1.02296	0.767765	7.70344	4.79856e-13	1.78198e-10	18.9873
26271	0.595181	2.96678	7.65886	6.30521e-13	2.26092e-10	18.9058
8318	0.98625	2.46845	7.65742	6.36085e-13	2.26092e-10	18.8696
2175	0.77187	2.85982	7.63129	7.46213e-13	2.615e-10	18.7312
22948	0.433602	7.64537	7.61121	8.43436e-13	2.91466e-10	18.5876
10615	0.899849	4.58968	7.59901	9.08515e-13	3.09654e-10	18.5605
701	0.829246	3.50089	7.57327	1.06252e-12	3.52486e-10	18.4177
8914	0.601346	5.47978	7.57422	1.05643e-12	3.52486e-10	18.3987
9156	0.904794	2.61951	7.56538	1.11471e-12	3.64935e-10	18.3552
9787	0.832708	3.10869	7.54676	1.24813e-12	3.98138e-10	18.2596
55789	0.913166	1.57128	7.55447	1.1911e-12	3.8488e-10	18.2185
1033	0.786814	2.52644	7.53249	1.36095e-12	4.28629e-10	18.1525
23306	0.502538	4.86039	7.49651	1.6921e-12	5.26266e-10	17.9522
4171	0.658798	5.53712	7.47742	1.89887e-12	5.83283e-10	17.8264
10733	0.706673	2.88076	7.4677	2.01356e-12	6.10968e-10	17.7892
29128	0.856665	3.82284	7.41597	2.74933e-12	8.24169e-10	17.4982
151648	0.882842	1.48296	7.41191	2.81721e-12	8.34464e-10	17.3913
3832	0.746642	4.60147	7.38393	3.33204e-12	9.75346e-10	17.2952
54443	0.777606	4.43654	7.37693	3.47488e-12	9.93774e-10	17.2581
10376	0.422027	7.88699	7.37803	3.45199e-12	9.93774e-10	17.2109
2146	0.624876	4.08446	7.36428	3.74822e-12	1.05977e-09	17.198
54908	0.433221	3.50966	7.34748	4.14444e-12	1.15863e-09	17.103
9493	0.696665	4.0748	7.34468	4.21437e-12	1.16509e-09	17.0806
55839	0.626641	2.60514	7.33218	4.5411e-12	1.24162e-09	16.9957
4288	0.861089	5.60957	7.32693	4.68583e-12	1.26726e-09	16.9382
10293	0.59195	2.42935	7.29231	5.75942e-12	1.54086e-09	16.7396
11130	0.713107	4.84859	7.2716	6.51426e-12	1.72427e-09	16.6426
6241	0.941889	4.90235	7.25144	7.34261e-12	1.92307e-09	16.5219
9088	0.926096	3.61867	7.24495	7.63062e-12	1.97768e-09	16.5153
1869	0.889055	3.81374	7.21702	9.00356e-12	2.28589e-09	16.3544
990	1.0259	3.84009	7.21216	9.26601e-12	2.32876e-09	16.3224
10940	0.554624	3.28611	7.20788	9.50362e-12	2.36459e-09	16.3018
27085	0.681139	2.55752	7.20571	9.62632e-12	2.37141e-09	16.2723
80119	0.888248	0.627686	7.23786	7.95853e-12	2.0414e-09	16.2519
56992	0.84566	2.71886	7.19567	1.02149e-11	2.49174e-09	16.2281
10926	0.487816	3.4716	7.17648	1.14396e-11	2.75305e-09	16.1254
5901	0.325984	7.8492	7.17548	1.15075e-11	2.75305e-09	16.0399
7272	0.786343	2.80685	7.15617	1.28939e-11	3.05537e-09	16.0078
23234	0.423559	4.17549	7.14402	1.38492e-11	3.22039e-09	15.9346
79682	0.758998	4.13324	7.14424	1.38315e-11	3.22039e-09	15.9325
84733	1.33494	3.21084	7.14195	1.40192e-11	3.22263e-09	15.9284
79980	0.508303	4.56307	7.14076	1.41179e-11	3.22263e-09	15.9064
9232	0.778166	3.70067	7.13469	1.46302e-11	3.28906e-09	15.8858
283431	0.629712	2.4482	7.13419	1.46733e-11	3.28906e-09	15.8715
3619	0.521038	4.15312	7.0977	1.81772e-11	4.00236e-09	15.6686
983	0.761022	4.75274	7.09953	1.79832e-11	3.995e-09	15.6586
5985	0.424064	4.31787	7.06998	2.13794e-11	4.62558e-09	15.5121
79000	0.811373	1.41031	7.08164	1.99703e-11	4.3586e-09	15.4953
3015	0.452768	7.33462	7.06574	2.19155e-11	4.70069e-09	15.4196
4001	0.694207	5.3741	7.02531	2.77461e-11	5.90043e-09	15.2223
10112	0.845946	3.88285	7.00751	3.07746e-11	6.48901e-09	15.1587
146909	0.947349	2.6254	6.99039	3.39929e-11	7.04814e-09	15.0717
3329	0.508614	8.37713	6.99466	3.31599e-11	6.93321e-09	15.002
57650	0.765942	2.66606	6.96611	3.91355e-11	8.04736e-09	14.941
5933	0.548041	3.65953	6.96125	4.02522e-11	8.20913e-09	14.9116
387103	0.694426	2.36846	6.95909	4.07601e-11	8.24514e-09	14.8792
57405	0.739031	2.27215	6.93927	4.57134e-11	9.17253e-09	14.7776
284403	0.792208	3.23771	6.92207	5.04903e-11	1.005e-08	14.6977
79019	0.773559	2.5302	6.90509	5.56853e-11	1.09095e-08	14.5916
23303	-0.914837	6.14382	-6.90913	5.44026e-11	1.07428e-08	14.5702
54478	0.818459	1.85168	6.89704	5.83287e-11	1.13381e-08	14.5228
995	0.897091	1.84913	6.87037	6.8005e-11	1.29163e-08	14.3844
79789	-0.639305	5.83051	-6.87502	6.62111e-11	1.26723e-08	14.3795
113115	0.827555	1.0393	6.88094	6.39946e-11	1.2343e-08	14.3794
10403	0.761408	2.98552	6.85054	7.62073e-11	1.42565e-08	14.3029
8470	-1.21714	4.75965	-6.85175	7.56818e-11	1.42565e-08	14.2942
55723	0.746226	4.23417	6.83456	8.35188e-11	1.55077e-08	14.1912
9918	0.427473	6.12732	6.82265	8.94145e-11	1.64794e-08	14.0725
221150	0.780416	2.37088	6.79383	1.05427e-10	1.92877e-08	13.9862
3833	0.800895	4.33634	6.79076	1.07287e-10	1.94847e-08	13.9478
7298	0.673037	4.07948	6.78525	1.10714e-10	1.99615e-08	13.9263
89958	0.834263	3.93636	6.76638	1.23288e-10	2.20685e-08	13.8327
54069	0.482	3.86253	6.75264	1.33314e-10	2.36928e-08	13.7589
151246	0.565619	3.17786	6.73755	1.45254e-10	2.54065e-08	13.6823
51512	0.805842	2.74095	6.73662	1.4602e-10	2.54065e-08	13.6789
79901	-1.01563	7.79785	-6.75021	1.3517e-10	2.38523e-08	13.649
55635	0.841336	2.52643	6.68807	1.92266e-10	3.29915e-08	13.4159
29028	0.682256	5.8075	6.69599	1.83842e-10	3.17652e-08	13.3759
146956	0.830205	1.60703	6.66387	2.2042e-10	3.75636e-08	13.2504
348654	0.493262	3.81513	6.65952	2.25904e-10	3.82361e-08	13.2477
1164	0.668441	4.52198	6.645	2.45164e-10	4.09392e-08	13.1433
51203	0.743478	4.84348	6.64784	2.41273e-10	4.05616e-08	13.1396
26040	-0.845408	4.70573	-6.63264	2.6282e-10	4.35947e-08	13.0914
29980	0.465996	3.78442	6.6262	2.72519e-10	4.49043e-08	13.0725
11113	0.669821	4.06109	6.61044	2.97742e-10	4.82798e-08	12.9688
9791	0.502785	6.33564	6.61813	2.85159e-10	4.66779e-08	12.943
11339	0.713296	1.01393	6.60979	2.98826e-10	4.82798e-08	12.9244
3140	-0.601317	5.37739	-6.596	3.22871e-10	5.18281e-08	12.8621
9768	0.737272	3.84374	6.58662	3.40286e-10	5.39278e-08	12.8522
63967	0.875118	1.92547	6.58089	3.51382e-10	5.53296e-08	12.8332
147841	0.77523	2.61064	6.57978	3.5358e-10	5.53296e-08	12.8329
55215	0.591579	5.07375	6.59079	3.32441e-10	5.30221e-08	12.8244
64105	0.681769	1.91444	6.57464	3.63899e-10	5.65312e-08	12.7897
54892	0.496855	4.73885	6.57371	3.65802e-10	5.65312e-08	12.7488
83903	0.794398	0.476025	6.55766	4.00129e-10	6.14544e-08	12.6283
2237	0.500442	4.94707	6.55112	4.15009e-10	6.29624e-08	12.6201
6713	0.782492	6.40557	6.55519	4.05679e-10	6.19245e-08	12.5982
27338	0.669574	4.05459	6.52424	4.82104e-10	7.26984e-08	12.5191
3070	0.639818	3.54164	6.49355	5.71798e-10	8.57042e-08	12.3564
9928	0.903653	2.2539	6.48535	5.98408e-10	8.91556e-08	12.3307
387521	0.546649	5.30662	6.47463	6.35033e-10	9.40491e-08	12.2051
55502	1.04651	2.67594	6.45505	7.07732e-10	1.04196e-07	12.1694
1111	0.510689	3.45864	6.4527	7.17012e-10	1.04941e-07	12.1485
55969	0.442487	4.18292	6.44254	7.58418e-10	1.10352e-07	12.0772
81624	0.7551	2.4322	6.41056	9.04701e-10	1.30871e-07	11.9363
10460	0.645838	5.13587	6.36091	1.18836e-09	1.69928e-07	11.5999
4173	0.604435	6.64969	6.36418	1.16722e-09	1.6787e-07	11.5682
27346	0.759693	5.06444	6.34958	1.2644e-09	1.79769e-07	11.5403
59277	-1.44555	6.03176	-6.34589	1.29016e-09	1.82389e-07	11.5064
28998	0.500391	5.31565	6.34099	1.32525e-09	1.86291e-07	11.4839
4176	0.454385	6.5137	6.33702	1.35427e-09	1.89301e-07	11.4325
7374	0.393327	5.6857	6.30348	1.62631e-09	2.24801e-07	11.2773
84790	0.391186	6.3965	6.30525	1.61069e-09	2.23886e-07	11.2651
7153	0.902999	6.45065	6.26002	2.05953e-09	2.83112e-07	11.017
64946	0.502728	3.09726	6.2014	2.82764e-09	3.86563e-07	10.8477
115677	-0.809356	4.45643	-6.18126	3.15153e-09	4.28488e-07	10.7107
199731	-0.636404	5.30268	-6.16383	3.46081e-09	4.67981e-07	10.5866
157313	0.754343	1.91649	6.13735	3.98878e-09	5.33575e-07	10.5231
27235	0.377883	3.21171	6.12077	4.35867e-09	5.76851e-07	10.4304
90417	0.474014	3.80482	6.11659	4.45712e-09	5.86759e-07	10.3815
55872	0.81475	2.99413	6.10676	4.69727e-09	6.08713e-07	10.357
79723	0.38249	3.07817	6.10561	4.72622e-09	6.09291e-07	10.3544
10728	0.258625	8.40988	6.13445	4.05113e-09	5.39017e-07	10.3368
284992	0.733	0.262837	6.1132	4.53864e-09	5.94346e-07	10.3137
6941	0.54661	4.49884	6.10806	4.66474e-09	6.07662e-07	10.3051
23109	1.083	-2.76204	6.14535	3.82143e-09	5.13951e-07	10.2859
192111	0.317056	5.71279	6.07652	5.51826e-09	7.07731e-07	10.0997
5203	0.519458	4.09581	6.0612	5.98639e-09	7.59936e-07	10.0932
54858	-0.453001	5.19669	-6.06621	5.82915e-09	7.4377e-07	10.0819
5433	0.240745	5.28859	6.05282	6.25876e-09	7.90478e-07	9.99161
10165	0.370796	4.47839	6.04315	6.58798e-09	8.23696e-07	9.97576
1434	0.368185	7.20182	6.04887	6.39103e-09	8.03107e-07	9.91391
51659	0.724105	4.1711	6.02587	7.2191e-09	8.93624e-07	9.90911
84722	0.550029	2.96055	6.00887	7.89749e-09	9.72759e-07	9.87267
10212	0.442225	5.70307	6.03001	7.06268e-09	8.78633e-07	9.86172
101927159	-1.3462	-5.0862	-5.97641	9.37094e-09	1.13184e-06	9.71284
57659	-0.380802	6.94771	-6.00263	8.16177e-09	1.00036e-06	9.69066
128239	0.747367	4.34305	5.97952	9.2188e-09	1.11889e-06	9.64609
100289178	-0.783397	-1.41708	-5.98584	8.91735e-09	1.08761e-06	9.54451
259266	0.773568	3.75094	5.94912	1.08154e-08	1.28755e-06	9.50994
1841	0.369013	4.6526	5.9495	1.07937e-08	1.28755e-06	9.50295
1894	0.539234	5.35699	5.95921	1.02575e-08	1.23293e-06	9.49838
899	0.489795	4.88127	5.94493	1.10556e-08	1.30988e-06	9.46492
93594	0.618162	3.04025	5.92555	1.2236e-08	1.44286e-06	9.4457
4598	0.414048	4.48782	5.91349	1.30322e-08	1.51521e-06	9.33697
7516	0.628983	2.19486	5.88641	1.50089e-08	1.71301e-06	9.2682
144568	1.30653	-1.42594	5.91865	1.26857e-08	1.48883e-06	9.26006
1537	0.492375	6.87628	5.91535	1.29066e-08	1.50765e-06	9.24599
25879	0.445906	5.90713	5.90426	1.36754e-08	1.577e-06	9.21101
79913	0.33114	3.67941	5.87748	1.57231e-08	1.78633e-06	9.19461
51582	0.466588	7.92025	5.90405	1.36904e-08	1.577e-06	9.16344
81928	0.491851	4.08802	5.8757	1.58696e-08	1.79478e-06	9.16099
10576	0.358849	7.56146	5.8912	1.46395e-08	1.67855e-06	9.10796
200933	0.385345	4.96365	5.87236	1.61473e-08	1.81792e-06	9.08845
144455	0.832732	1.38436	5.8487	1.82578e-08	2.028e-06	9.08247
84933	0.492459	2.93934	5.84218	1.88855e-08	2.0884e-06	9.0431
65265	0.483434	6.19208	5.865	1.67772e-08	1.88033e-06	9.00789
1763	0.563326	2.66308	5.82278	2.08803e-08	2.25375e-06	8.94964
29089	0.654765	3.84965	5.83297	1.98084e-08	2.15219e-06	8.94595
51001	0.474267	4.39396	5.8342	1.96821e-08	2.14785e-06	8.93225
10963	0.376437	7.54474	5.85163	1.79825e-08	2.00638e-06	8.90935
1017	0.330984	5.15506	5.83735	1.93643e-08	2.12517e-06	8.90715
8480	0.406314	5.77395	5.8371	1.93888e-08	2.12517e-06	8.88585
84955	0.434293	4.60744	5.82237	2.09243e-08	2.25375e-06	8.85367
80178	0.687835	2.44318	5.79537	2.4053e-08	2.53586e-06	8.82216
2187	0.604685	0.00646235	5.80096	2.33695e-08	2.49552e-06	8.79739
9585	0.457047	3.79142	5.79869	2.36442e-08	2.50337e-06	8.77272
55544	0.540067	4.75441	5.80111	2.33513e-08	2.49552e-06	8.76152
653820	0.751594	-0.715772	5.78357	2.55591e-08	2.65042e-06	8.67048
23649	0.355095	4.47558	5.78073	2.59363e-08	2.67768e-06	8.66392
100132594	-1.3842	-2.74792	-5.79914	2.35897e-08	2.50337e-06	8.66285
6627	0.374345	4.81345	5.77778	2.6332e-08	2.69616e-06	8.63791
23371	-0.407304	6.34471	-5.78831	2.49438e-08	2.60767e-06	8.63196
54888	0.227886	6.37576	5.78868	2.48966e-08	2.60767e-06	8.62328
908	0.230357	7.73058	5.78352	2.55658e-08	2.65042e-06	8.567
55970	-0.602474	6.66906	-5.77823	2.62718e-08	2.69616e-06	8.56683
4603	1.01119	3.21531	5.74875	3.0563e-08	3.10383e-06	8.56559
284395	0.543502	-6.59986	5.73928	3.20834e-08	3.24499e-06	8.52947
3014	0.50435	5.04724	5.75457	2.96653e-08	3.025e-06	8.51074
57082	0.66715	2.93225	5.73521	3.27577e-08	3.29977e-06	8.49493
3161	0.631338	3.07675	5.70309	3.85969e-08	3.85674e-06	8.33857
1678	0.31918	2.49996	5.68507	4.23062e-08	4.1937e-06	8.28607
5984	0.39237	4.10286	5.69186	4.0869e-08	4.06745e-06	8.24942
7534	0.413593	9.92554	5.71043	3.71794e-08	3.73009e-06	8.17595
55176	0.484654	3.27937	5.66444	4.69781e-08	4.62208e-06	8.16584
2177	0.500283	4.03035	5.66435	4.69992e-08	4.62208e-06	8.10603
55722	0.495755	2.19585	5.63727	5.39106e-08	5.23964e-06	8.06245
29899	0.441761	4.12634	5.64397	5.21132e-08	5.08482e-06	8.00804
8836	0.902624	3.92292	5.63446	5.46801e-08	5.29376e-06	7.96925
11122	-2.07975	5.03526	-5.62855	5.63396e-08	5.43327e-06	7.96726
5688	0.39845	7.27427	5.65847	4.84223e-08	4.74329e-06	7.96207
80310	-0.718836	4.37475	-5.62138	5.84146e-08	5.61164e-06	7.91465
195828	0.570648	2.90585	5.60791	6.25212e-08	5.93736e-06	7.89472
57216	-1.23207	4.6645	-5.6064	6.29982e-08	5.95991e-06	7.85039
83990	0.748494	2.87436	5.59556	6.65293e-08	6.27014e-06	7.83041
87178	0.316999	5.11903	5.61597	6.00313e-08	5.74476e-06	7.82318
10213	0.272933	6.12874	5.61516	6.02767e-08	5.74615e-06	7.77807
83540	0.721762	3.18863	5.58096	7.15955e-08	6.69687e-06	7.75339
4751	0.714239	3.8227	5.5794	7.21595e-08	6.72435e-06	7.69487
137682	0.560522	4.83828	5.58277	7.09477e-08	6.66132e-06	7.67602
23590	0.37288	2.12037	5.55343	8.219e-08	7.57396e-06	7.66557
1163	0.469057	4.47519	5.56308	7.83126e-08	7.2705e-06	7.59905
728568	0.385025	3.06924	5.51881	9.77019e-08	8.87198e-06	7.4813
1736	0.255595	6.20472	5.55361	8.21191e-08	7.57396e-06	7.47894
101927943	-0.842976	0.701296	-5.51612	9.90213e-08	8.95909e-06	7.45214
9675	0.339673	5.03776	5.53418	9.04902e-08	8.27753e-06	7.42912
11169	0.430636	3.65846	5.51294	1.00599e-07	9.03612e-06	7.40416
2053	-0.954912	4.72893	-5.51392	1.00112e-07	9.02497e-06	7.40054
57509	-0.536119	6.37347	-5.53138	9.17665e-08	8.36352e-06	7.37236
9793	0.32801	7.25373	5.53682	8.93068e-08	8.19942e-06	7.36633
828	0.87547	5.02931	5.50331	1.05536e-07	9.44547e-06	7.29598
9650	0.558914	4.98476	5.49534	1.09804e-07	9.72254e-06	7.24004
8140	0.959613	5.56335	5.50129	1.06602e-07	9.50673e-06	7.23727
836	0.262035	5.2894	5.49324	1.10953e-07	9.78947e-06	7.22524
7335	0.369449	3.15217	5.46584	1.27101e-07	1.10574e-05	7.21796
9735	0.43517	4.67707	5.48538	1.1537e-07	1.01432e-05	7.21175
1153	-0.372318	8.26586	-5.50016	1.07205e-07	9.52633e-06	7.18343
389692	1.39217	-4.11876	5.46659	1.26627e-07	1.10547e-05	7.17716
121268	0.586274	0.386504	5.4519	1.36167e-07	1.16827e-05	7.16416
375444	0.431003	1.69778	5.44332	1.42063e-07	1.20227e-05	7.15298
140739	0.357756	5.00299	5.47461	1.21696e-07	1.06617e-05	7.14938
5982	0.293956	5.03886	5.45292	1.35485e-07	1.16644e-05	7.05012
6874	0.336496	4.87825	5.44802	1.38804e-07	1.18273e-05	7.03697
25870	-0.323416	7.21593	-5.46342	1.28632e-07	1.11516e-05	7.02634
84908	0.291919	5.20225	5.44919	1.38006e-07	1.17998e-05	7.02409
1063	0.64568	5.84002	5.45815	1.32026e-07	1.14061e-05	7.01632
5210	0.463034	3.69597	5.42499	1.55494e-07	1.30704e-05	7.00804
6472	0.323077	6.25533	5.44686	1.39603e-07	1.18548e-05	6.96529
6595	-0.371401	7.1807	-5.43757	1.46148e-07	1.23265e-05	6.90129
165055	0.402651	2.22319	5.38155	1.92456e-07	1.59617e-05	6.86209
51232	-0.634804	6.53166	-5.41914	1.60038e-07	1.34071e-05	6.82903
284029	-0.637239	1.86641	-5.36498	2.08703e-07	1.70253e-05	6.79123
51497	0.359809	6.86628	5.40722	1.69695e-07	1.41684e-05	6.76427
58478	0.300411	5.66798	5.3916	1.83209e-07	1.52456e-05	6.72766
101929497	-1.23608	-3.82043	-5.35045	2.24037e-07	1.81572e-05	6.70306
39	0.413835	4.43236	5.3727	2.00975e-07	1.65032e-05	6.69685
54968	0.387215	4.772	5.37041	2.03241e-07	1.66343e-05	6.67154
54558	-0.458629	4.01449	-5.35207	2.22278e-07	1.80735e-05	6.65773
9189	-0.315822	6.2652	-5.37782	1.95998e-07	1.62014e-05	6.64797
8894	0.270275	6.41249	5.3739	1.99797e-07	1.64608e-05	6.61735
101929181	1.10587	-5.97936	5.32259	2.56566e-07	2.05261e-05	6.59428
26586	0.469464	4.81774	5.34862	2.26048e-07	1.82296e-05	6.55664
6844	-0.422927	6.16427	-5.3483	2.26396e-07	1.82296e-05	6.51963
11321	0.195198	5.24668	5.34174	2.33746e-07	1.87608e-05	6.51339
55055	0.346552	4.24549	5.31529	2.65825e-07	2.11987e-05	6.4454
388272	0.408958	3.04229	5.29054	2.99698e-07	2.3523e-05	6.41489
51499	0.248406	4.69164	5.29609	2.9175e-07	2.31179e-05	6.33531
27304	0.380655	4.16416	5.28625	3.05975e-07	2.39401e-05	6.33149
201725	0.357127	3.25626	5.26936	3.31972e-07	2.57962e-05	6.2984
100288181	1.08499	-1.13793	5.26779	3.34501e-07	2.5847e-05	6.29051
9766	-0.335423	6.78309	-5.29992	2.86394e-07	2.2766e-05	6.26368
643161	2.17973	-3.79339	5.26024	3.469e-07	2.66396e-05	6.24721
55905	0.334002	6.58721	5.29291	2.96277e-07	2.33281e-05	6.23467
5496	0.229431	7.03979	5.29373	2.95098e-07	2.3309e-05	6.2268
79838	-1.44434	4.94726	-5.26652	3.36549e-07	2.59247e-05	6.219
10535	0.397846	4.76599	5.26884	3.32807e-07	2.57962e-05	6.20153
6921	0.402974	5.69638	5.27892	3.17012e-07	2.47259e-05	6.19956
7443	0.35481	3.70475	5.25041	3.63709e-07	2.77573e-05	6.18764
55001	-1.31849	2.21165	-5.22161	4.17636e-07	3.07432e-05	6.14538
55734	0.318878	4.6333	5.24755	3.68738e-07	2.78862e-05	6.11664
9718	0.475959	3.14563	5.22561	4.09716e-07	3.02497e-05	6.11446
629	-1.26306	4.80231	-5.24442	3.7434e-07	2.80541e-05	6.11364
54963	0.387173	5.17957	5.2468	3.70068e-07	2.7902e-05	6.09617
84296	0.773388	2.30241	5.21058	4.403e-07	3.2316e-05	6.0668
8813	0.309961	5.32474	5.24238	3.78021e-07	2.82449e-05	6.05452
79581	0.494795	6.10886	5.2482	3.6759e-07	2.78841e-05	6.04585
23788	0.25342	6.65477	5.24978	3.64802e-07	2.77573e-05	6.03177
1503	0.367184	4.70231	5.22959	4.0196e-07	2.97654e-05	6.02411
5718	0.346911	6.2722	5.24451	3.74165e-07	2.80541e-05	6.01536
22862	-0.379758	5.94012	-5.23841	3.85304e-07	2.87028e-05	6.00648
5440	0.416936	5.87252	5.23154	3.9822e-07	2.95765e-05	5.97187
2597	0.39284	10.6825	5.24978	3.64798e-07	2.77573e-05	5.97024
56	0.795393	-2.84078	5.20008	4.62961e-07	3.37799e-05	5.9456
60491	0.233383	4.53023	5.20732	4.47218e-07	3.27272e-05	5.93365
6502	0.425619	3.82525	5.19604	4.71982e-07	3.43374e-05	5.93363
8742	-0.368768	4.49823	-5.1843	4.99163e-07	3.5895e-05	5.8644
79703	0.55696	4.41973	5.18477	4.98052e-07	3.5895e-05	5.85349
78998	0.585589	2.15719	5.15526	5.73127e-07	3.98323e-05	5.83784
56942	0.33599	3.89633	5.17079	5.32351e-07	3.7629e-05	5.82266
84678	0.218304	5.10135	5.18625	4.94545e-07	3.57697e-05	5.8073
6996	0.264146	4.55406	5.17773	5.15042e-07	3.69301e-05	5.79662
84246	0.275011	4.49111	5.17302	5.26736e-07	3.74952e-05	5.79605
51514	0.60361	4.2069	5.17098	5.31859e-07	3.7629e-05	5.76189
57326	-0.407941	7.29825	-5.18971	4.8647e-07	3.52882e-05	5.74914
6839	0.312074	3.5553	5.14284	6.07919e-07	4.21327e-05	5.71776
55758	-0.395875	6.03666	-5.17274	5.27443e-07	3.74952e-05	5.70837
3336	0.390838	6.48046	5.17569	5.20079e-07	3.71842e-05	5.69834
5536	0.231754	5.92366	5.16369	5.5064e-07	3.85929e-05	5.66747
4436	0.271524	5.40555	5.15953	5.6162e-07	3.91419e-05	5.6637
11260	0.32098	6.7824	5.16703	5.41953e-07	3.81992e-05	5.64512
1786	0.309247	6.535	5.16273	5.53167e-07	3.86611e-05	5.63582
7804	0.66886	3.04007	5.1175	6.85383e-07	4.71078e-05	5.62931
2907	0.453201	8.46678	5.16516	5.4679e-07	3.84313e-05	5.60538
10411	-0.512463	3.88931	-5.10129	7.39833e-07	5.05709e-05	5.54722
54972	0.729257	6.35994	5.12963	6.47181e-07	4.46053e-05	5.49766
3643	-0.392127	6.75836	-5.13231	6.3903e-07	4.41658e-05	5.49331
79161	-0.346295	3.50941	-5.08803	7.87518e-07	5.29574e-05	5.49254
10005	0.329638	4.20245	5.09481	7.62771e-07	5.17126e-05	5.46462
2956	0.251589	6.24536	5.11367	6.97894e-07	4.78356e-05	5.4188
11332	0.499262	4.85024	5.09376	7.6656e-07	5.18282e-05	5.40724
8550	0.250933	5.2421	5.09911	7.47487e-07	5.0954e-05	5.40281
84524	0.278185	3.55493	5.06656	8.71041e-07	5.73343e-05	5.37854
129852	-1.05185	-2.40674	-5.05775	9.07758e-07	5.91254e-05	5.35517
1104	0.375841	5.70216	5.09111	7.7617e-07	5.23358e-05	5.34664
79847	0.494576	2.19066	5.04269	9.74041e-07	6.26231e-05	5.34443
79968	0.470335	3.56943	5.06238	8.88278e-07	5.81612e-05	5.33998
23246	0.500065	5.57994	5.08321	8.05546e-07	5.38784e-05	5.31942
54845	0.398291	7.1333	5.09567	7.59684e-07	5.1644e-05	5.31276
55854	0.179532	6.19398	5.0852	7.98065e-07	5.3522e-05	5.29596
8358	1.32348	-4.00754	5.03277	1.02026e-06	6.50625e-05	5.27188
833	0.252249	5.78016	5.07553	8.35147e-07	5.57086e-05	5.27085
1846	-1.17683	6.66995	-5.07346	8.43317e-07	5.61032e-05	5.24274
54838	-0.299673	6.70566	-5.07154	8.50956e-07	5.63102e-05	5.22374
7416	0.296897	7.76476	5.07181	8.4988e-07	5.63102e-05	5.19405
3148	0.515074	6.57608	5.06518	8.76735e-07	5.75569e-05	5.19017
100874027	-1.20045	-4.15868	-5.00315	1.17115e-06	7.33988e-05	5.18751
54512	0.478819	4.47615	5.03603	1.00483e-06	6.42702e-05	5.18409
7832	-0.69648	7.83724	-5.06725	8.68257e-07	5.73027e-05	5.18373
51236	0.479474	5.47897	5.04974	9.42456e-07	6.12252e-05	5.17043
26020	-0.291135	7.98325	-5.06058	8.95815e-07	5.85007e-05	5.14387
27161	0.478033	5.64444	5.04303	9.7248e-07	6.26231e-05	5.1224
64785	0.412082	2.80894	4.99902	1.19383e-06	7.41628e-05	5.12188
8683	0.253037	6.37597	5.04534	9.62071e-07	6.21748e-05	5.11409
55064	-0.849944	1.01781	-4.98479	1.27529e-06	7.85411e-05	5.10367
63922	0.520686	4.11061	5.0104	1.13232e-06	7.15058e-05	5.10283
81034	0.318933	4.84533	5.02589	1.0535e-06	6.68677e-05	5.0949
126204	-1.11496	-5.02012	-4.98504	1.27385e-06	7.85411e-05	5.07991
100128338	0.589545	5.65793	5.03231	1.02245e-06	6.50625e-05	5.07801
7167	0.294458	8.37378	5.04585	9.59746e-07	6.21748e-05	5.06702
397	-0.638715	7.70833	-5.03975	9.8754e-07	6.33273e-05	5.05653
90627	-0.530437	4.69239	-5.00144	1.1805e-06	7.37588e-05	5.01198
122773	-0.450801	1.69248	-4.96205	1.41682e-06	8.6402e-05	5.01048
100130311	-0.724816	2.03192	-4.95757	1.44642e-06	8.77219e-05	4.98964
22839	0.24801	6.79538	5.01738	1.09611e-06	6.93953e-05	4.9765
10189	0.347052	5.61486	5.00532	1.1594e-06	7.28461e-05	4.96959
6330	-0.7124	2.78441	-4.95719	1.44894e-06	8.77219e-05	4.96605
84930	0.318623	3.881	4.97816	1.31507e-06	8.03936e-05	4.94691
3978	0.35761	5.37054	4.99605	1.2104e-06	7.49153e-05	4.93784
340706	-1.30908	3.17228	-4.95456	1.46665e-06	8.85722e-05	4.93419
10248	0.300181	4.75344	4.98401	1.27991e-06	7.8631e-05	4.93364
51012	0.333194	6.5743	5.00535	1.15921e-06	7.28461e-05	4.92607
157570	0.641745	2.11173	4.9494	1.50196e-06	9.02662e-05	4.92088
4784	-0.75274	6.61731	-5.00101	1.18282e-06	7.37588e-05	4.91733
2539	0.45142	6.07493	4.99876	1.19526e-06	7.41628e-05	4.91505
1138	0.902432	-0.420586	4.9401	1.56771e-06	9.28719e-05	4.91019
25841	0.671295	2.24247	4.94404	1.53955e-06	9.186e-05	4.903
101927972	-1.25533	-0.715653	-4.94225	1.55228e-06	9.2398e-05	4.88584
101928079	-0.603056	0.211493	-4.93266	1.62237e-06	9.56545e-05	4.8765
1032	0.438991	3.27725	4.94531	1.53056e-06	9.15432e-05	4.86716
78995	0.51027	1.91346	4.93182	1.62861e-06	9.57956e-05	4.86591
5036	0.209923	7.17725	4.98343	1.28335e-06	7.86479e-05	4.81411
23024	-0.654815	4.40864	-4.94744	1.51561e-06	9.0867e-05	4.80683
55257	0.344841	4.49735	4.94053	1.56461e-06	9.28719e-05	4.76269
26092	-0.276094	6.53037	-4.95718	1.44905e-06	8.77219e-05	4.71845
60436	0.462538	5.03878	4.9369	1.59101e-06	9.40286e-05	4.68577
339175	0.354645	4.37385	4.92216	1.70256e-06	9.99089e-05	4.66701
55573	0.456028	7.62219	4.9528	1.47865e-06	8.90803e-05	4.66479
22995	0.394925	1.97967	4.88589	2.0102e-06	0.000114979	4.66464
54885	-0.485708	3.40571	-4.88797	1.99117e-06	0.000114417	4.60234
200844	0.74257	1.76134	4.86934	2.16784e-06	0.000121235	4.59705
51279	-0.388776	5.45053	-4.91545	1.7558e-06	0.000102774	4.58944
54821	0.600777	1.91429	4.86882	2.17304e-06	0.000121235	4.58311
9688	0.316687	5.38413	4.91279	1.77735e-06	0.000103565	4.57028
6873	0.38416	5.39529	4.91497	1.75965e-06	0.000102774	4.56314
100874291	0.654082	-1.03514	4.86138	2.24786e-06	0.000124287	4.56003
55964	0.929223	3.23316	4.87514	2.11127e-06	0.000119388	4.55998
79858	-0.441072	4.15227	-4.88473	2.02088e-06	0.000115061	4.54861
84900	0.585286	2.51257	4.85856	2.27694e-06	0.000125616	4.53094
1101	-1.74764	4.24456	-4.8688	2.17318e-06	0.000121235	4.52931
54848	-0.978114	3.20627	-4.86362	2.22506e-06	0.0001233	4.52724
22925	-0.417592	4.17232	-4.88071	2.0583e-06	0.000116924	4.52492
10058	0.489983	2.44659	4.85118	2.35465e-06	0.000129329	4.51098
79139	0.335259	6.88891	4.91194	1.78427e-06	0.000103725	4.5006
5682	0.219867	6.02822	4.90257	1.86254e-06	0.000107772	4.49425
54994	0.328035	6.96709	4.90426	1.84826e-06	0.000107195	4.47217
5471	0.3652	4.46245	4.87858	2.0784e-06	0.000117797	4.46926
10413	-0.457302	6.3537	-4.89866	1.89618e-06	0.000109464	4.46704
729522	1.30561	-4.89619	4.83226	2.5657e-06	0.000139079	4.46363
9631	0.260545	5.68246	4.88482	2.02011e-06	0.000115061	4.42199
92140	0.366449	7.43188	4.89375	1.93929e-06	0.000111693	4.40768
5111	0.362323	6.64197	4.88741	1.99633e-06	0.000114449	4.40172
100126791	-1.23076	-0.187475	-4.81856	2.72975e-06	0.000146693	4.38861
10051	0.435361	5.36103	4.87205	2.14123e-06	0.000120807	4.36805
8208	0.408146	4.03648	4.8424	2.45041e-06	0.000133703	4.34877
26133	0.236494	6.99776	4.87114	2.15013e-06	0.000121035	4.32615
10670	-0.255661	6.4701	-4.86476	2.21353e-06	0.000122935	4.31965
80034	-0.69136	0.750139	-4.79672	3.0127e-06	0.000158476	4.31594
7165	0.273767	7.17067	4.8669	2.19208e-06	0.000122016	4.30616
23111	-0.49985	5.27236	-4.84424	2.42996e-06	0.000132879	4.28676
401472	0.476303	0.281889	4.78817	3.13095e-06	0.000163552	4.27945
4691	0.20001	9.26327	4.86988	2.16253e-06	0.000121235	4.2765
23165	0.29926	6.04507	4.85426	2.32187e-06	0.000127811	4.27549
100874131	-0.842991	-4.29664	-4.78243	3.21285e-06	0.000166887	4.25643
153222	-0.333727	4.91683	-4.83242	2.56379e-06	0.000139079	4.25533
101928176	-1.79476	-1.41481	-4.7877	3.13758e-06	0.000163552	4.23633
6573	0.418194	4.5271	4.81949	2.71833e-06	0.000146396	4.23025
54927	0.190868	5.54761	4.83579	2.52495e-06	0.000137469	4.22357
506	0.235882	9.03409	4.8484	2.38456e-06	0.000130683	4.18602
283	-0.647747	3.39657	-4.78146	3.22678e-06	0.000167262	4.18329
23007	1.44722	1.07478	4.76208	3.52009e-06	0.000179843	4.1542
4715	0.420202	6.9903	4.82964	2.59627e-06	0.00014043	4.14311
55166	0.370606	2.66363	4.76465	3.47976e-06	0.000179255	4.12245
10713	0.199205	5.98241	4.81222	2.80912e-06	0.000149986	4.10243
23405	-0.37654	6.27357	-4.81414	2.78484e-06	0.000149277	4.09943
157769	0.359123	6.16526	4.81375	2.78984e-06	0.000149277	4.09422
25926	0.304756	5.84843	4.81007	2.83652e-06	0.000151125	4.09315
56259	0.271373	5.6668	4.80587	2.8909e-06	0.000153039	4.09059
5885	0.494434	8.56331	4.82431	2.65971e-06	0.000143549	4.08584
9125	0.202719	5.89992	4.80639	2.88415e-06	0.000153007	4.08232
388796	0.456614	4.24225	4.77461	3.32774e-06	0.000172136	4.0681
85458	-0.452681	4.94773	-4.78782	3.13585e-06	0.000163552	4.0648
84318	0.32702	2.94043	4.7502	3.71252e-06	0.000187747	4.04629
5557	0.364516	3.1597	4.75499	3.63376e-06	0.000184513	4.04212
4582	-1.04602	8.34731	-4.80741	2.87087e-06	0.000152628	4.02383
3925	0.455511	7.08628	4.80196	2.94233e-06	0.000155431	4.01941
8562	0.228159	6.49846	4.79677	3.01196e-06	0.000158476	4.01558
1719	0.42847	3.75724	4.7595	3.56115e-06	0.000181327	3.99517
3297	0.386092	6.63277	4.78848	3.12656e-06	0.000163552	3.98124
10161	-0.36885	4.81265	-4.7621	3.51976e-06	0.000179843	3.97306
9895	-0.224118	4.96579	-4.76238	3.51535e-06	0.000179843	3.95272
65010	0.420054	3.78241	4.73874	3.90765e-06	0.00019607	3.94333
154467	0.375552	3.77566	4.73868	3.90864e-06	0.00019607	3.94115
6774	-0.319988	8.21276	-4.78738	3.14207e-06	0.000163552	3.93652
342892	0.442082	1.51618	4.70543	4.53278e-06	0.000222886	3.92447
1967	0.191793	5.8047	4.7631	3.50415e-06	0.000179843	3.90258
122769	0.32702	3.20934	4.72127	4.22425e-06	0.000209024	3.9024
9289	0.515925	7.14211	4.76899	3.41276e-06	0.000176168	3.87968
57658	-0.277259	6.31957	-4.75933	3.56372e-06	0.000181327	3.8744
7781	1.05815	-3.00761	4.69542	4.73859e-06	0.000230726	3.86447
8857	-1.17955	4.48974	-4.71613	4.32214e-06	0.000212949	3.85009
79660	-0.478806	5.83847	-4.74886	3.73489e-06	0.000188494	3.84966
1031	0.381021	3.80338	4.718	4.28634e-06	0.000211604	3.84651
26953	-0.313834	4.93466	-4.73431	3.98567e-06	0.000199132	3.83364
100129215	0.529739	-0.949825	4.68078	5.05629e-06	0.000242868	3.82254
8170	-0.987028	-1.7002	-4.68421	4.97998e-06	0.000239665	3.81856
1374	0.556987	6.61761	4.75156	3.68994e-06	0.000186985	3.81531
387893	0.260681	4.97544	4.73047	4.05463e-06	0.000202171	3.8125
11047	0.342649	6.60093	4.74189	3.85296e-06	0.000194059	3.78888
10157	-0.52767	1.95697	-4.6724	5.24723e-06	0.000250588	3.7833
8348	1.10876	-2.21577	4.67249	5.24501e-06	0.000250588	3.77192
23518	0.247786	5.14159	4.7234	4.1844e-06	0.000207808	3.75776
6715	0.479774	4.06551	4.6996	4.65153e-06	0.000227377	3.75167
5426	0.293733	5.67329	4.72528	4.14953e-06	0.000206489	3.74777
29893	0.501892	2.02063	4.66271	5.4766e-06	0.000260045	3.73653
106146148	0.842778	-6.44672	4.6695	5.31487e-06	0.000253332	3.72564
101927532	-1.00833	-3.43689	-4.65065	5.77577e-06	0.000272028	3.71202
6185	0.324317	8.82378	4.736	3.95573e-06	0.000198033	3.70428
5042	0.553702	-1.06213	4.64782	5.84805e-06	0.000274538	3.69627
1123	0.472184	3.46375	4.6771	5.13928e-06	0.000246378	3.68437
151258	-0.878311	-0.702225	-4.64414	5.94369e-06	0.000277979	3.67974
5476	0.346717	7.19641	4.7212	4.22568e-06	0.000209024	3.67517
10775	0.242904	5.01467	4.69627	4.72094e-06	0.000230317	3.66271
11011	0.31199	5.22696	4.69977	4.64815e-06	0.000227377	3.65587
1524	-0.94608	2.87314	-4.6458	5.90037e-06	0.000276473	3.64468
10129	-0.48785	5.24703	-4.69037	4.84607e-06	0.000235039	3.62837
606553	1.12812	-5.67515	4.63396	6.2157e-06	0.000289612	3.61614
6432	0.163736	6.8245	4.70309	4.57999e-06	0.000224763	3.61112
6199	0.376223	5.24966	4.68581	4.94496e-06	0.000238904	3.60857
10539	0.215803	5.38925	4.68779	4.90162e-06	0.000237271	3.59999
55765	1.23649	1.08716	4.62366	6.50323e-06	0.000300756	3.59718
124220	-0.607857	6.38683	-4.69347	4.77993e-06	0.000232284	3.59584
339210	0.568932	0.75707	4.61721	6.68956e-06	0.000307658	3.58196
285386	-1.4908	5.27324	-4.66078	5.52333e-06	0.000261764	3.55967
10389	0.750798	0.767283	4.60599	7.02649e-06	0.000320194	3.53184
26233	0.484742	4.65401	4.65137	5.75732e-06	0.000271817	3.51189
7086	0.392203	7.49034	4.68449	4.9739e-06	0.000239665	3.51123
26525	1.16532	-5.0986	4.59895	7.24596e-06	0.000328463	3.50586
101927075	-1.37876	-3.54926	-4.5928	7.44297e-06	0.000336095	3.48552
84285	0.235775	5.03551	4.6544	5.68112e-06	0.00026873	3.48074
9831	0.39436	5.81646	4.66331	5.46207e-06	0.00025985	3.4704
203054	0.445152	3.41306	4.60814	6.96048e-06	0.000317768	3.45322
9607	-1.9958	-5.1839	-4.58122	7.8284e-06	0.000350952	3.41546
1019	0.277335	6.06974	4.65034	5.78364e-06	0.000272028	3.41106
80273	0.244466	5.34364	4.64047	6.0404e-06	0.000281972	3.40789
80127	-0.448398	4.06481	-4.60949	6.9196e-06	0.000316483	3.39153
84515	0.391456	3.82674	4.60971	6.91294e-06	0.000316483	3.37164
55027	0.341809	4.57943	4.61546	6.74104e-06	0.000309454	3.35249
7083	0.539638	5.40016	4.63024	6.31803e-06	0.00029383	3.34666
2330	-0.939949	3.7593	-4.58547	7.68486e-06	0.000345763	3.33858
254263	0.677818	1.3913	4.55958	8.60089e-06	0.00037943	3.33758
3476	-0.282617	6.08556	-4.62804	6.37944e-06	0.000295581	3.32571
101929080	-0.946492	-3.81661	-4.55191	8.89199e-06	0.000388825	3.3235
89846	-0.914669	5.67268	-4.61722	6.68929e-06	0.000307658	3.31608
1793	-0.326	6.56777	-4.62859	6.36391e-06	0.000295411	3.30947
8317	0.47488	3.11998	4.57504	8.042e-06	0.000357948	3.30576
10865	-0.528625	4.94236	-4.59845	7.26161e-06	0.000328502	3.29459
84108	0.267331	2.87259	4.56395	8.43926e-06	0.000373395	3.28553
51053	0.382332	3.63481	4.57784	7.94473e-06	0.000354888	3.28098
1943	1.26015	-4.49971	4.53241	9.67482e-06	0.000417191	3.24748
219621	-1.18019	-0.895698	-4.53292	9.65353e-06	0.000416996	3.23463
261729	-0.963265	4.79911	-4.57679	7.98099e-06	0.000355869	3.22794
219931	0.422866	3.96421	4.56885	8.26149e-06	0.000366407	3.21813
56616	0.25362	3.36871	4.55775	8.66956e-06	0.000381783	3.21741
162993	-0.268273	2.52162	-4.53651	9.50484e-06	0.000412003	3.21586
51602	0.215325	6.15195	4.60337	7.10727e-06	0.000323283	3.21207
2752	-0.521046	10.3494	-4.62023	6.60156e-06	0.000304738	3.20184
100874253	-0.65664	-0.21972	-4.51988	1.02128e-05	0.000438867	3.19271
57477	-0.450529	3.34865	-4.546	9.12239e-06	0.000398201	3.1791
81858	0.401381	6.19183	4.59142	7.48796e-06	0.000337514	3.1657
55335	-0.432871	0.282656	-4.51102	1.06103e-05	0.000452044	3.16388
89866	-0.688649	-2.88172	-4.51357	1.0494e-05	0.000448628	3.16127
54442	0.282916	5.4507	4.58002	7.8694e-06	0.000352156	3.15075
686	-0.395084	4.7759	-4.56368	8.44908e-06	0.000373395	3.14333
5534	0.187729	5.80543	4.58147	7.8201e-06	0.000350952	3.13652
55893	-0.428976	5.73805	-4.57422	8.07091e-06	0.000358593	3.12918
203068	0.282696	9.4484	4.5989	7.24755e-06	0.000328463	3.11904
83463	0.489495	2.66549	4.5028	1.09922e-05	0.000463553	3.06772
79954	0.19312	5.12389	4.55481	8.78097e-06	0.000385325	3.06182
8050	0.289952	5.23318	4.55674	8.70767e-06	0.000382784	3.05824
128869	0.273281	5.08116	4.54334	9.2281e-06	0.000402109	3.02365
54414	-0.539465	5.15983	-4.53823	9.43438e-06	0.000409663	3.00791
3726	-0.503177	6.97529	-4.55368	8.82375e-06	0.000386521	3.00015
23492	-0.443061	4.77975	-4.51998	1.02084e-05	0.000438867	2.9885
79866	0.395943	1.96224	4.47833	1.22092e-05	0.000504614	2.98602
90390	0.378877	3.08369	4.48939	1.16439e-05	0.000484879	2.97444
54920	0.28097	3.40732	4.49445	1.13936e-05	0.000478859	2.9714
6038	-0.551003	1.3626	-4.46198	1.3093e-05	0.000531432	2.9639
132660	0.261123	4.05604	4.51284	1.05274e-05	0.000449283	2.96242
57088	-0.470913	4.0665	-4.50517	1.08807e-05	0.000459633	2.95719
8359	0.741377	-6.00957	4.47081	1.26085e-05	0.000515126	2.95702
162681	0.574813	2.28534	4.47386	1.24451e-05	0.000510969	2.94233
81563	-0.643855	7.0584	-4.53845	9.42548e-06	0.000409663	2.93012
284266	-1.19116	1.64764	-4.45478	1.35022e-05	0.000539242	2.92919
148398	1.14446	2.23667	4.46098	1.31496e-05	0.000532859	2.92507
51702	1.39297	-1.99584	4.45328	1.35886e-05	0.000541259	2.923
100874158	-0.908389	-2.93763	-4.44768	1.39169e-05	0.000550503	2.91126
343099	0.376618	1.95676	4.45814	1.33095e-05	0.000535831	2.911
5108	-0.489497	7.35681	-4.53469	9.58023e-06	0.000414549	2.89459
11200	0.365115	3.23454	4.47291	1.24954e-05	0.000512186	2.88299
22952	-1.71156	-1.70149	-4.44183	1.42678e-05	0.000559934	2.87841
65082	0.200288	4.49281	4.49355	1.14378e-05	0.000479903	2.86417
8419	1.22007	-2.31702	4.43613	1.4618e-05	0.000572073	2.85454
7553	0.332374	4.80479	4.49632	1.13026e-05	0.000475837	2.84994
55656	0.328757	5.62189	4.50831	1.07348e-05	0.000455578	2.83835
10797	0.373296	6.35496	4.51437	1.04582e-05	0.000447868	2.83158
4141	0.217228	6.51122	4.51445	1.04543e-05	0.000447868	2.83154
79846	-0.585941	2.70052	-4.44216	1.42479e-05	0.000559934	2.83141
55840	0.603743	1.50128	4.42935	1.50457e-05	0.000585839	2.81603
2976	0.165162	6.01035	4.50532	1.08736e-05	0.000459633	2.8141
53344	-0.372657	3.70672	-4.45854	1.32868e-05	0.000535831	2.8091
5127	0.231518	6.82221	4.50975	1.06682e-05	0.000453734	2.80406
51252	1.15808	0.274811	4.41841	1.57606e-05	0.000603292	2.80353
10055	0.222189	6.73469	4.50802	1.07481e-05	0.000455578	2.79912
728606	-1.78181	0.300981	-4.41457	1.60192e-05	0.000611311	2.78965
1435	-0.563821	5.66455	-4.48919	1.16538e-05	0.000484879	2.78213
10785	0.285002	3.18478	4.44246	1.42294e-05	0.000559934	2.78213
51182	0.210328	4.8031	4.47967	1.21393e-05	0.000503395	2.77799
64518	-0.848858	-0.6882	-4.41243	1.61646e-05	0.000614034	2.77734
149986	0.299311	6.04954	4.49299	1.14653e-05	0.000480249	2.76729
100129534	-0.569153	1.30836	-4.41067	1.62859e-05	0.000616758	2.76609
56943	0.304395	5.85569	4.49088	1.15695e-05	0.000482988	2.76081
80216	-0.363558	4.4927	-4.46481	1.29358e-05	0.000525908	2.75915
10113	0.197629	6.13861	4.49225	1.15018e-05	0.00048097	2.75843
1663	0.364189	3.96993	4.45823	1.33045e-05	0.000535831	2.75522
3795	0.498207	2.24336	4.42009	1.56483e-05	0.000601372	2.75269
6899	1.17044	2.5332	4.41991	1.56607e-05	0.000601372	2.75068
100507246	0.342384	4.47062	4.4669	1.28212e-05	0.000522958	2.744
10580	-0.588696	5.24818	-4.47422	1.2426e-05	0.000510969	2.74048
5889	0.386344	4.14662	4.45572	1.34478e-05	0.000538802	2.72624
374393	0.627149	3.70415	4.45061	1.37441e-05	0.000544535	2.71506
284040	-0.674015	-1.11667	-4.39565	1.73536e-05	0.000649284	2.70656
127002	0.300329	2.34153	4.40481	1.6695e-05	0.000629058	2.70421
778	-1.19054	-0.187136	-4.39213	1.76132e-05	0.000658009	2.70284
6888	0.270642	7.35771	4.48794	1.17164e-05	0.000486669	2.70251
18	-0.780106	5.92495	-4.47164	1.25639e-05	0.000514148	2.69636
83450	-0.55623	3.02358	-4.41114	1.62533e-05	0.000616463	2.69158
114788	1.87754	-4.16929	4.38726	1.79789e-05	0.00066966	2.68402
9391	0.155259	6.3355	4.47525	1.23711e-05	0.000509612	2.67989
3265	0.372009	4.89848	4.45127	1.37053e-05	0.000543862	2.67854
29902	0.459624	1.96382	4.39576	1.73453e-05	0.000649284	2.67008
4839	0.285793	5.28103	4.45739	1.33522e-05	0.000535831	2.6591
6714	0.367351	6.04328	4.46589	1.28762e-05	0.000524341	2.65693
55110	0.273202	4.01506	4.4309	1.4947e-05	0.000583824	2.64812
9077	-1.04429	0.357271	-4.37663	1.88028e-05	0.000694115	2.64468
563	-0.75912	9.6796	-4.47853	1.21987e-05	0.000504614	2.62893
9054	0.304259	4.98717	4.4434	1.41726e-05	0.000558839	2.62544
79781	-0.851785	1.8411	-4.37798	1.86961e-05	0.0006912	2.6169
642658	0.703505	-0.498403	4.36898	1.94174e-05	0.000709433	2.61236
7336	0.336172	5.97451	4.45498	1.34906e-05	0.000539242	2.60913
26986	0.374355	10.3165	4.47586	1.23389e-05	0.000509128	2.60372
57510	0.248821	5.85484	4.45315	1.35962e-05	0.000541259	2.60212
8604	-0.305618	4.79127	-4.42793	1.51367e-05	0.000588462	2.59455
163255	-0.484719	1.39679	-4.36564	1.9692e-05	0.000718413	2.58834
9867	-0.270395	7.089	-4.45844	1.32925e-05	0.000535831	2.5866
344875	1.23179	-4.43716	4.36176	2.00158e-05	0.000727027	2.58624
256394	-1.69042	2.33486	-4.37435	1.8984e-05	0.000699765	2.58516
56902	0.195361	4.79752	4.4303	1.49846e-05	0.000584376	2.58162
10694	0.210981	7.64606	4.45759	1.33409e-05	0.000535831	2.56901
4054	-0.370728	7.13119	-4.45132	1.37026e-05	0.000543862	2.56869
55759	0.203957	4.74222	4.42579	1.52744e-05	0.000592892	2.56342
55738	0.287804	6.65715	4.44697	1.39591e-05	0.000551295	2.56272
55345	0.384868	2.08743	4.37002	1.93328e-05	0.000708425	2.54994
162514	1.02002	-0.939941	4.35195	2.08562e-05	0.000750119	2.5482
1054	0.245114	5.72196	4.43605	1.46231e-05	0.000572073	2.54654
493856	0.240596	5.00138	4.42441	1.53641e-05	0.000595441	2.54175
157310	-1.26908	-0.905691	-4.35188	2.08626e-05	0.000750119	2.53976
22824	0.696646	3.00849	4.38225	1.83624e-05	0.000680887	2.52833
220064	0.54261	4.16615	4.40474	1.66997e-05	0.000629058	2.52743
7013	0.281123	5.0225	4.42226	1.55054e-05	0.000598123	2.52552
5252	-0.274796	5.68408	-4.42267	1.5478e-05	0.000597992	2.51727
23066	-0.719711	1.56072	-4.345	2.14724e-05	0.000766507	2.50724
105371485	-1.06283	-2.97123	-4.33978	2.19465e-05	0.000781189	2.5029
4440	1.17035	1.10931	4.34549	2.14285e-05	0.000766038	2.5
65003	0.328887	4.90144	4.40758	1.64999e-05	0.00062391	2.49324
11073	0.271279	5.58464	4.41905	1.57173e-05	0.000602562	2.47617
100506492	2.29706	0.710336	4.33761	2.21468e-05	0.000783834	2.47065
1845	-0.249677	6.26332	-4.41988	1.56621e-05	0.000601372	2.46056
51337	0.483725	5.85045	4.41401	1.60572e-05	0.000611823	2.45853
51115	0.338179	5.54001	4.41264	1.61507e-05	0.000614034	2.45724
1479	0.185259	5.13761	4.40421	1.67371e-05	0.000629058	2.45192
10622	0.358413	1.10025	4.32962	2.28988e-05	0.00080815	2.44392
7425	1.23852	-1.69291	4.3249	2.33543e-05	0.000821892	2.44131
79084	0.215721	4.5917	4.38923	1.78301e-05	0.000665112	2.43899
3182	0.225979	7.39966	4.42303	1.54545e-05	0.000597992	2.43681
51204	0.296013	4.49688	4.38579	1.80909e-05	0.000672825	2.42748
730102	-0.634595	3.79411	-4.36006	2.01584e-05	0.000731139	2.42602
9221	0.23163	6.98985	4.41766	1.58102e-05	0.000604262	2.42179
5558	0.239978	3.73383	4.36904	1.94129e-05	0.000709433	2.41858
79618	-0.37643	3.87597	-4.35776	2.0354e-05	0.000736086	2.39962
65260	0.246648	4.58779	4.38102	1.84579e-05	0.000683409	2.39714
57673	0.449536	2.58047	4.33446	2.24405e-05	0.0007931	2.38077
80736	-0.632773	7.03115	-4.40429	1.67314e-05	0.000629058	2.37903
90204	0.23883	4.12633	4.36332	1.98846e-05	0.000724376	2.37774
101928099	1.11315	-1.0528	4.30587	2.52806e-05	0.000873619	2.37527
155185	1.10059	1.42803	4.31397	2.44428e-05	0.00084728	2.36865
84079	0.263631	5.29958	4.3846	1.81817e-05	0.000675192	2.36261
22827	0.358536	7.39843	4.40378	1.67677e-05	0.000629258	2.36134
84073	-0.761155	0.107978	-4.29972	2.59346e-05	0.000892502	2.3537
732253	1.16088	-4.70259	4.29481	2.64684e-05	0.000905861	2.32817
348793	0.246249	3.20171	4.32873	2.29834e-05	0.000809984	2.32189
11069	-0.539151	3.14619	-4.32314	2.35257e-05	0.000825589	2.31989
80346	0.368394	4.79598	4.35959	2.01983e-05	0.000731518	2.31896
205564	0.208665	5.18098	4.37052	1.92919e-05	0.000708425	2.30927
100130417	1.20639	1.38183	4.29318	2.66478e-05	0.000909499	2.30524
10195	0.294531	5.52457	4.37239	1.91413e-05	0.000704518	2.30097
10158	-1.39493	2.9871	-4.29726	2.6201e-05	0.000900425	2.25757
53349	-0.211156	4.96707	-4.35032	2.09995e-05	0.000753952	2.25564
343171	-1.13363	-1.91479	-4.27558	2.86636e-05	0.000965058	2.25497
57696	0.240091	4.41038	4.33773	2.21357e-05	0.000783834	2.24647
55733	-0.428797	4.61968	-4.33768	2.21401e-05	0.000783834	2.24526
11044	0.214168	4.84965	4.34582	2.13992e-05	0.000766038	2.24517
6576	0.401789	6.22331	4.362	1.99951e-05	0.000727027	2.23504
3077	-0.536864	3.87966	-4.31657	2.41794e-05	0.000840233	2.22695
51633	0.442833	3.69963	4.31933	2.39025e-05	0.000834815	2.2236
1237	1.00248	-1.34059	4.26437	3.00225e-05	0.00100801	2.22121
2178	0.362227	2.3841	4.28371	2.7715e-05	0.000936925	2.21513
100131755	-0.704872	3.18648	-4.29545	2.63989e-05	0.000905285	2.21243
23204	0.310248	8.41501	4.3701	1.93262e-05	0.000708425	2.20064
7112	0.2994	6.48113	4.35724	2.03986e-05	0.000736628	2.19497
4105	1.69321	-5.81248	4.26387	3.00848e-05	0.00100801	2.19225
2946	-0.786029	3.85693	-4.29133	2.68533e-05	0.000914004	2.18323
80258	-0.897151	0.301394	-4.25457	3.12602e-05	0.00103566	2.18265
9	-1.23115	6.3438	-4.34661	2.13282e-05	0.000764648	2.18184
3188	-0.235821	7.08967	-4.35614	2.04928e-05	0.000738959	2.17898
79369	0.567858	-1.01357	4.24727	3.22145e-05	0.00105743	2.1573
11182	0.534303	2.14909	4.2635	3.01305e-05	0.00100801	2.15031
79031	0.235687	4.79734	4.31966	2.38696e-05	0.000834815	2.14582
80307	0.902911	2.23447	4.25717	3.0928e-05	0.00102603	2.14262
400799	-1.25546	-2.32469	-4.24436	3.26023e-05	0.00106875	2.14207
4026	-0.308847	7.24551	-4.34436	2.15299e-05	0.000767458	2.12729
91687	0.336904	3.04062	4.27803	2.83745e-05	0.000956621	2.12296
84280	0.197634	5.02398	4.31896	2.39401e-05	0.000834815	2.12147
4521	0.321123	3.67261	4.28446	2.76291e-05	0.000935291	2.12107
145508	0.319415	2.23381	4.25984	3.05885e-05	0.00101748	2.11577
79751	0.326378	5.1568	4.31389	2.44503e-05	0.00084728	2.1076
3766	0.784529	-1.03374	4.23306	3.41521e-05	0.00110499	2.10642
140710	0.296278	7.15293	4.33941	2.19808e-05	0.000781291	2.10591
57481	-1.04443	-2.21853	-4.23264	3.42105e-05	0.00110544	2.0968
83940	0.332839	4.48815	4.30105	2.5792e-05	0.000888822	2.08775
80155	0.221913	5.8487	4.32349	2.34922e-05	0.000825578	2.08496
29105	0.242484	4.57991	4.2953	2.64152e-05	0.000905285	2.07459
51270	-1.38303	-2.33638	-4.225	3.52994e-05	0.00113181	2.0742
348235	0.380706	5.0867	4.30906	2.49467e-05	0.000863281	2.06476
1135	-1.21844	-4.83079	-4.2333	3.41185e-05	0.00110499	2.0635
728591	-1.18029	-1.26564	-4.22248	3.56663e-05	0.00114064	2.06246
54915	0.2255	6.52435	4.31747	2.40887e-05	0.000838252	2.04503
9482	-0.262023	4.42329	-4.28261	2.78414e-05	0.000939921	2.04267
518	0.224345	7.0701	4.32165	2.36723e-05	0.000829564	2.04203
8487	0.230409	3.01777	4.24944	3.19288e-05	0.00105082	2.03501
28227	0.373656	3.53435	4.25387	3.13505e-05	0.00103727	2.0324
26039	0.357073	4.71149	4.2864	2.74077e-05	0.000930329	2.0284
10953	0.252414	5.57697	4.30279	2.56064e-05	0.000883651	2.02776
23385	-0.260308	7.56462	-4.31879	2.39563e-05	0.000834815	2.01982
151613	-0.355074	5.16797	-4.28842	2.71797e-05	0.000923848	2.00523
57468	0.862815	-0.651735	4.20279	3.86574e-05	0.00121905	1.99506
112755	-0.64624	0.924863	-4.20458	3.83756e-05	0.00121171	1.99158
8525	0.304459	6.07617	4.29403	2.65546e-05	0.000907563	1.97518
101928040	0.453878	-6.59228	4.24103	3.30516e-05	0.00107921	1.9728
105378763	1.14613	-5.42917	4.21033	3.74843e-05	0.00118657	1.97144
389524	-0.304052	2.53888	-4.21684	3.64993e-05	0.0011613	1.96632
51526	0.235042	5.56038	4.28503	2.75643e-05	0.00093437	1.9574
149951	0.267221	6.1669	4.29195	2.67844e-05	0.000912908	1.95695
63979	0.258878	3.83401	4.25156	3.1651e-05	0.00104318	1.95462
79918	0.295305	3.70418	4.23599	3.37436e-05	0.00109462	1.9274
9986	0.318635	4.35721	4.25153	3.16547e-05	0.00104318	1.92317
57589	-0.242724	4.85221	-4.26263	3.02384e-05	0.00100853	1.9152
84294	0.35599	4.89168	4.26748	2.96397e-05	0.000996575	1.91434
51101	0.642786	3.42965	4.23083	3.44663e-05	0.00111082	1.90791
122618	-0.663296	2.69999	-4.19595	3.9751e-05	0.00124565	1.89882
4855	-0.351708	4.48364	-4.24357	3.27084e-05	0.00107081	1.89786
7504	1.00327	-0.279696	4.17116	4.39697e-05	0.00134896	1.87305
4591	0.376078	5.45257	4.26341	3.01417e-05	0.00100801	1.86524
2624	0.817008	3.76963	4.22146	3.58154e-05	0.00114246	1.86035
55958	-0.318144	5.95785	-4.26197	3.03214e-05	0.00100994	1.8506
219790	0.486095	2.44613	4.19608	3.97295e-05	0.00124565	1.84612
8089	0.30953	4.3943	4.232	3.43011e-05	0.00110693	1.84277
84923	0.278922	4.68146	4.23698	3.36066e-05	0.0010916	1.83098
64858	0.218233	3.59207	4.21236	3.71752e-05	0.00117829	1.82754
79187	0.849498	-2.37581	4.15748	4.64768e-05	0.00141	1.82524
4739	-0.576016	5.50671	-4.24214	3.29014e-05	0.00107572	1.80988
51043	-0.324393	6.93528	-4.25773	3.0856e-05	0.00102501	1.80617
105375095	-0.928757	-2.05794	-4.15224	4.74717e-05	0.00143343	1.80576
79622	0.309234	5.4091	4.23938	3.32769e-05	0.00108514	1.79313
23513	0.414098	6.66443	4.2527	3.15019e-05	0.0010409	1.78948
79902	0.29909	5.47704	4.23714	3.35843e-05	0.0010916	1.78173
253461	-0.262566	6.08149	-4.24778	3.21477e-05	0.00105663	1.78125
8555	-0.409265	3.1882	-4.18367	4.17904e-05	0.00129166	1.78046
83464	-0.4295	4.842	-4.21929	3.6136e-05	0.00115122	1.7735
7529	0.232042	8.86347	4.26284	3.02124e-05	0.00100853	1.77147
376497	-0.290896	5.26738	-4.22536	3.5248e-05	0.00113181	1.76884
80169	-0.358785	5.19475	-4.22518	3.52735e-05	0.00113181	1.76445
6009	0.205807	5.94106	4.23768	3.35096e-05	0.0010913	1.75296
5333	-0.332349	4.09387	-4.19245	4.0322e-05	0.00125878	1.75239
80018	0.235551	4.97773	4.2226	3.5649e-05	0.00114064	1.74492
84306	0.310164	2.56686	4.15553	4.68438e-05	0.00141791	1.71948
6877	0.243417	2.25589	4.15155	4.76045e-05	0.00143569	1.71243
1468	0.414737	4.43304	4.19509	3.98908e-05	0.00124846	1.70792
23221	-0.296219	4.46456	-4.19248	4.03174e-05	0.00125878	1.70447
9141	0.252336	5.25732	4.21363	3.69828e-05	0.00117518	1.70209
54737	-0.223565	5.89973	-4.22197	3.57413e-05	0.00114157	1.70068
23582	-0.272929	5.35584	-4.21299	3.70783e-05	0.00117672	1.69907
9104	-0.914478	-0.351743	-4.12095	5.3859e-05	0.00158964	1.69805
102467212	-1.03189	-4.71911	-4.13571	5.075e-05	0.00151548	1.69627
5983	0.311016	3.96364	4.18786	4.10826e-05	0.00127708	1.69566
29943	0.951927	-4.44998	4.12047	5.39614e-05	0.00159025	1.68923
56652	0.303386	3.95854	4.18401	4.17326e-05	0.00129148	1.68621
254050	-0.882697	-0.74994	-4.11711	5.46965e-05	0.00160673	1.68415
84163	-0.354895	1.99683	-4.12853	5.2239e-05	0.00154918	1.67128
140838	0.248198	3.16045	4.15863	4.626e-05	0.00140708	1.66908
126206	-1.56895	-3.18997	-4.11366	5.54594e-05	0.00162531	1.66072
2201	0.748441	2.30144	4.1441	4.90595e-05	0.00146889	1.65915
153769	-0.904788	1.56516	-4.11529	5.50974e-05	0.0016166	1.64302
5223	0.222532	5.09559	4.19787	3.94415e-05	0.00123907	1.6417
22950	0.161742	5.02836	4.18901	4.0891e-05	0.00127335	1.61856
4830	0.466503	5.8085	4.2011	3.89245e-05	0.00122593	1.6146
7334	0.177713	6.62913	4.20913	3.76687e-05	0.00119089	1.61249
7178	-0.312691	11.0016	-4.22627	3.51163e-05	0.00113031	1.60888
6712	0.872409	5.49217	4.18768	4.11132e-05	0.00127708	1.59169
79007	0.543497	5.36475	4.18562	4.14586e-05	0.0012862	1.59132
55687	0.261453	4.07184	4.15371	4.71913e-05	0.00142669	1.58728
54976	0.361139	4.75774	4.17042	4.41008e-05	0.00135132	1.5749
8767	0.316103	4.57321	4.17195	4.38283e-05	0.00134629	1.57467
81493	-0.447853	2.23759	-4.10889	5.65313e-05	0.00165089	1.57282
51754	-0.328266	4.92927	-4.16936	4.42915e-05	0.00135383	1.57237
824	-0.44471	7.75918	-4.20015	3.90758e-05	0.00122913	1.55231
5713	0.301728	5.61861	4.18167	4.21317e-05	0.00129898	1.55049
51649	0.314311	5.76198	4.18272	4.19515e-05	0.00129503	1.54485
2353	-0.880467	7.22418	-4.18913	4.08705e-05	0.00127335	1.54431
101927957	0.641921	-2.29545	4.07729	6.41499e-05	0.00184735	1.53936
124590	1.08095	-2.57213	4.07389	6.50263e-05	0.00185979	1.52891
126205	-1.2391	-3.79811	-4.076	6.4482e-05	0.00185477	1.52585
59269	-0.394508	4.95597	-4.15722	4.65257e-05	0.00141	1.52003
5784	-0.428125	5.14448	-4.16123	4.57753e-05	0.00139405	1.50461
55290	0.580836	3.40197	4.11753	5.46026e-05	0.00160587	1.48933
5797	-0.386706	5.37298	-4.15814	4.63528e-05	0.00140819	1.4893
221914	0.655574	0.0973771	4.06434	6.75483e-05	0.00190575	1.48901
79023	0.200176	4.14435	4.13392	5.11176e-05	0.00152146	1.48377
60481	-0.541877	8.36324	-4.18507	4.15521e-05	0.0012875	1.48092
2059	0.365266	5.54955	4.16274	4.54966e-05	0.00138726	1.47269
730249	0.880316	-5.73714	4.0755	6.46096e-05	0.0018563	1.46676
201158	-0.357745	0.995563	-4.062	6.81782e-05	0.00191894	1.46335
5230	0.284906	8.52725	4.18056	4.23215e-05	0.00130322	1.45654
8493	0.383607	4.34195	4.13261	5.13875e-05	0.00152574	1.44697
101928404	-0.640176	-5.95904	-4.09355	6.01146e-05	0.00174529	1.44363
6400	-0.296333	7.34884	-4.16887	4.43801e-05	0.00135487	1.43744
1213	0.381232	9.46342	4.17838	4.26986e-05	0.00131321	1.43351
57666	0.244815	5.63636	4.14678	4.8532e-05	0.00145661	1.43228
10574	0.193851	7.97786	4.16983	4.42065e-05	0.00135289	1.42982
23076	0.185455	5.68692	4.1481	4.82738e-05	0.00145236	1.41936
23160	0.195358	5.498	4.14414	4.90525e-05	0.00146889	1.41239
1876	0.220786	3.72935	4.10078	5.84e-05	0.00169947	1.40532
900	-0.307978	6.21604	-4.15017	4.78723e-05	0.00144202	1.40414
727957	0.359155	5.7819	4.14106	4.96671e-05	0.0014853	1.39833
104326055	-0.651789	-4.10199	-4.04019	7.43447e-05	0.00205074	1.39417
7681	1.67706	-2.59956	4.0347	7.59784e-05	0.00208483	1.39124
200810	1.15369	-0.0546058	4.0369	7.53216e-05	0.00207309	1.39106
140686	0.578768	-0.518052	4.03463	7.59995e-05	0.00208483	1.3884
401466	0.314184	4.78822	4.12217	5.35937e-05	0.00158557	1.37683
5687	0.246478	4.88859	4.12405	5.31908e-05	0.00157552	1.37625
102546298	-0.846848	-3.418	-4.02999	7.74091e-05	0.00211883	1.36754
84918	0.343202	5.85613	4.1339	5.11211e-05	0.00152146	1.35158
4782	-0.240715	7.7587	-4.14678	4.85319e-05	0.00145661	1.34811
729665	-1.05711	-5.02521	-4.04047	7.42635e-05	0.00205074	1.34603
132851	-1.01669	-1.69918	-4.01964	8.06373e-05	0.00218555	1.33724
55159	0.293393	5.16203	4.12026	5.40075e-05	0.00159025	1.337
50853	-0.467076	2.97705	-4.05211	7.09134e-05	0.00197581	1.33637
84167	-0.272698	3.07619	-4.05831	6.91871e-05	0.00194075	1.33504
343990	-0.433956	4.59597	-4.09479	5.98174e-05	0.00173869	1.33118
26	1.18297	-1.04888	4.01684	8.15346e-05	0.00220747	1.32323
6434	0.134649	6.94856	4.13547	5.07982e-05	0.00151548	1.32241
1337	0.293734	6.86222	4.13326	5.1254e-05	0.0015236	1.31981
23144	0.326505	5.17648	4.11061	5.61433e-05	0.00164148	1.3154
130749	-0.701951	-2.14712	-4.01245	8.29572e-05	0.00223383	1.31163
200010	-0.691884	-1.01828	-4.00845	8.42752e-05	0.00225468	1.29916
729852	-0.2958	4.301	-4.08419	6.24069e-05	0.00180342	1.29868
109729133	0.679267	-5.80904	4.03634	7.54886e-05	0.0020754	1.29633
116238	0.537095	3.44247	4.06602	6.70975e-05	0.00189926	1.29474
220042	0.461029	2.36835	4.04609	7.26268e-05	0.00201228	1.29254
8100	-0.304841	4.22659	-4.08024	6.3399e-05	0.00182784	1.28888
23054	0.207309	6.58082	4.12169	5.3697e-05	0.00158674	1.27855
56888	0.149641	5.88508	4.11164	5.59101e-05	0.00163659	1.27313
266722	1.43487	1.8468	4.0386	7.48159e-05	0.00206146	1.26932
116028	0.48797	3.52382	4.06431	6.75563e-05	0.00190575	1.26901
4102	1.77157	-5.42535	4.00962	8.38875e-05	0.00225173	1.26735
10217	-0.279541	5.85485	-4.10249	5.80018e-05	0.00168986	1.24689
23560	0.204296	5.92705	4.10497	5.74265e-05	0.00167506	1.24482
56171	-0.524789	1.46167	-4.00871	8.4189e-05	0.00225468	1.24168
126969	-0.480693	3.44746	-4.04413	7.31921e-05	0.00202344	1.24166
8332	0.931428	-4.4322	3.99489	8.88921e-05	0.0023554	1.23505
9721	-1.24296	-1.35859	-3.98878	9.10471e-05	0.0023893	1.23033
79671	-0.334725	4.01478	-4.05427	7.03079e-05	0.00196554	1.2274
116154	0.697039	-1.06469	3.98702	9.16803e-05	0.00239784	1.22365
2272	-0.516934	2.31687	-4.01449	8.22944e-05	0.0022232	1.21849
10592	0.303069	4.97717	4.08726	6.1646e-05	0.00178558	1.21765
8356	0.867173	-3.54637	3.98391	9.28037e-05	0.0024128	1.21358
3177	0.506612	3.92079	4.04965	7.16096e-05	0.00198921	1.19956
11190	0.296028	5.74771	4.08559	6.20606e-05	0.0017955	1.18551
85293	-0.92626	-5.96177	-4.02046	8.03776e-05	0.00218327	1.18454
22918	-0.408731	6.43853	-4.09277	6.03029e-05	0.00174871	1.18257
286053	0.329025	4.5456	4.06532	6.72848e-05	0.0019024	1.18149
140707	0.292147	5.27129	4.07359	6.51051e-05	0.00185979	1.15951
8521	-1.13441	-2.77428	-3.96794	9.87901e-05	0.00252361	1.1581
6629	0.237569	5.90932	4.08061	6.3307e-05	0.00182731	1.15465
407	-0.535043	-1.98484	-3.96547	9.97456e-05	0.0025402	1.14904
157378	0.338682	4.83106	4.06212	6.81471e-05	0.00191894	1.14531
84866	-0.42392	5.98449	-4.07264	6.53524e-05	0.00186078	1.14349
8851	0.466514	2.2993	3.99707	8.81334e-05	0.00234279	1.13604
163786	0.28728	3.027	4.01209	8.30736e-05	0.00223454	1.13248
5493	-0.490823	5.99489	-4.06718	6.67891e-05	0.00189484	1.12278
51093	-0.338724	5.446	-4.05833	6.91828e-05	0.00194075	1.12027
85465	0.332237	6.0864	4.074	6.49973e-05	0.00185979	1.11547
210	-0.26896	6.17847	-4.06974	6.61111e-05	0.00187775	1.11368
2176	0.295176	3.75638	4.02577	7.87107e-05	0.00214502	1.11365
54934	0.151329	4.91882	4.05053	7.13576e-05	0.00198596	1.10735
80267	-0.354653	6.47923	-4.07379	6.50515e-05	0.00185979	1.10467
100507135	-0.640793	-3.55282	-3.95462	0.000104059	0.00262318	1.10441
57020	-0.321411	6.01348	-4.06628	6.70275e-05	0.00189926	1.10192
3175	0.831032	-5.74684	3.98182	9.35683e-05	0.0024276	1.09705
5424	0.272225	4.36716	4.03102	7.70924e-05	0.00211248	1.09549
22998	-0.584342	5.79237	-4.05988	6.87568e-05	0.00193304	1.09422
4660	-0.327358	5.43493	-4.0538	7.0437e-05	0.00196694	1.09375
1489	-0.788949	2.09618	-3.96971	9.81094e-05	0.0025088	1.09112
29088	0.307346	5.34662	4.05585	6.98663e-05	0.00195539	1.09016
528	0.34426	6.58917	4.07091	6.58028e-05	0.00187113	1.08487
140689	-0.692963	-0.429449	-3.94608	0.000107577	0.00269822	1.07857
57122	0.247509	5.61162	4.05639	6.97181e-05	0.00195344	1.07633
7381	0.299758	7.35774	4.07316	6.52153e-05	0.00186078	1.07559
7168	-0.387729	8.17252	-4.07471	6.48138e-05	0.00185979	1.0697
51174	0.372916	3.36885	4.00033	8.70094e-05	0.00231786	1.05889
144097	0.281378	4.38313	4.02232	7.97887e-05	0.00216964	1.05615
4482	-0.37384	2.87962	-3.97575	9.58168e-05	0.00246283	1.05179
65986	0.581416	5.27141	4.04757	7.22015e-05	0.00200273	1.04956
9445	-0.244938	8.80157	-4.07259	6.53641e-05	0.00186078	1.04619
10443	-0.275312	6.11339	-4.04956	7.16342e-05	0.00198921	1.03785
116092	0.214943	4.86635	4.02747	7.81823e-05	0.00213295	1.03343
102723471	1.3447	-5.65152	3.95311	0.000104675	0.00263606	1.03304
55605	0.384589	4.54541	4.02807	7.79991e-05	0.00213059	1.0301
145483	-0.380801	3.74179	-3.99421	8.91302e-05	0.0023592	1.02669
5338	-0.251108	5.17542	-4.02803	7.80099e-05	0.00213059	1.02298
3975	1.74109	-4.78969	3.93491	0.00011235	0.00278147	1.01938
55214	-0.447319	2.50085	-3.95754	0.00010288	0.00259977	1.01599
3835	0.322946	6.11675	4.04494	7.29578e-05	0.0020192	1.01415
57642	0.931277	-4.61653	3.93959	0.000110326	0.00275052	1.01164
6856	-0.276783	7.03648	-4.05314	7.06235e-05	0.00196994	1.01064
407018	-0.688481	-5.572	-3.95912	0.000102249	0.00259044	0.999742
1875	0.403175	3.52834	3.99065	9.03835e-05	0.00237972	0.996826
51161	-0.503845	3.19363	-3.96602	9.9532e-05	0.00253735	0.992734
51764	1.28952	-1.59358	3.91975	0.000119151	0.00290648	0.990442
7179	0.8462	-6.3778	3.96372	0.00010043	0.00255241	0.984601
101927636	-0.800637	-4.93765	-3.93964	0.000110306	0.00275052	0.981099
388743	-0.984585	4.20955	-3.991	9.02591e-05	0.00237896	0.973447
57156	-0.618076	4.73014	-4.00457	8.55712e-05	0.00228444	0.972183
2255	-1.59767	1.44557	-3.92955	0.000114714	0.00281987	0.971071
403313	-0.304359	4.30615	-3.99357	8.93544e-05	0.00236262	0.966461
8366	0.818241	-5.3498	3.93073	0.000114188	0.00281298	0.957596
54751	-0.472712	5.83298	-4.02008	8.04982e-05	0.00218416	0.954733
2556	1.39699	-4.65083	3.90882	0.000124296	0.00299962	0.938147
100422953	-0.744692	-5.4755	-3.93901	0.000110575	0.00275396	0.937467
57212	-0.325702	4.56982	-3.98828	9.12278e-05	0.0023893	0.935523
10279	-1.26519	1.40688	-3.91763	0.000120135	0.00291903	0.930329
55835	0.317807	3.12658	3.95906	0.000102273	0.00259044	0.929876
101928941	1.45932	-5.46469	3.91544	0.000121154	0.0029409	0.928324
375704	1.1074	1.32457	3.91425	0.000121716	0.00294825	0.92642
8773	-0.188055	5.82296	-4.01603	8.17946e-05	0.0022121	0.921566
7480	0.747341	-1.25165	3.89894	0.000129124	0.00308028	0.92127
51157	-0.28062	4.40581	-3.97783	9.50415e-05	0.00245304	0.920192
256126	0.486674	0.185519	3.90516	0.000126063	0.00303051	0.919849
7884	0.2561	5.66755	4.0129	8.28114e-05	0.00223232	0.914338
8544	0.556706	3.24767	3.95176	0.000105224	0.0026472	0.904425
6427	0.158736	7.05503	4.02327	7.94899e-05	0.00216388	0.900875
79659	-0.471891	4.30211	-3.97906	9.45847e-05	0.00244632	0.896923
10328	0.239506	4.39487	3.97969	9.4352e-05	0.00244284	0.896628
100271846	1.13822	-5.49235	3.90836	0.000124516	0.00300201	0.895806
79770	-0.218202	5.96005	-4.00933	8.39841e-05	0.00225173	0.89392
157285	-0.631908	5.05328	-3.98566	9.21684e-05	0.00239985	0.890861
51239	0.312929	3.38231	3.94527	0.000107916	0.00270398	0.883716
643355	-1.05216	-1.3158	-3.88784	0.000134763	0.00319946	0.883687
51692	0.174372	5.50618	3.99914	8.74196e-05	0.0023263	0.87233
23581	1.96671	-1.71128	3.88495	0.000136273	0.00322915	0.869954
100506385	-0.692559	0.230391	-3.89005	0.000133626	0.00317549	0.869445
54622	-0.349388	4.53649	-3.97536	9.59631e-05	0.00246404	0.868188
11099	-0.458499	3.98961	-3.95744	0.000102921	0.00259977	0.867107
64651	-0.381489	5.22303	-3.98305	9.3119e-05	0.00241847	0.862366
152206	-0.556803	-0.985951	-3.88162	0.000138026	0.00325986	0.860612
146923	-0.315108	5.81871	-3.99502	8.88456e-05	0.0023554	0.847942
84232	0.309151	6.91551	4.0064	8.49584e-05	0.00227052	0.843148
5708	0.233278	7.8694	4.01327	8.26893e-05	0.00223144	0.838759
165918	0.194343	4.63425	3.97202	9.72254e-05	0.00249131	0.826163
10617	0.168129	5.65312	3.98847	9.11596e-05	0.0023893	0.82567
1477	0.249507	5.44884	3.98555	9.2209e-05	0.00239985	0.824068
51571	0.32591	6.34135	3.9963	8.84006e-05	0.00234738	0.818045
148281	-0.630517	-1.55429	-3.868	0.00014543	0.00340398	0.816065
10682	0.30745	5.2282	3.97697	9.53606e-05	0.00245872	0.812375
10959	0.228683	8.64616	4.00943	8.39498e-05	0.00225173	0.809011
92689	-0.30089	6.38435	-3.99224	8.98191e-05	0.00236987	0.806614
4790	-0.279173	6.0605	-3.98628	9.19472e-05	0.00239985	0.802466
51292	-0.210324	6.1683	-3.98593	9.20715e-05	0.00239985	0.800099
57019	0.253117	5.29544	3.97411	9.64345e-05	0.00247359	0.795636
145694	-0.386524	0.271594	-3.86714	0.000145914	0.00340945	0.794185
8541	0.476017	3.71747	3.92696	0.000115871	0.00284319	0.792013
51123	0.311146	6.3157	3.98683	9.17463e-05	0.00239784	0.7899
9180	-0.467757	5.46741	-3.97665	9.54798e-05	0.00245925	0.787431
91408	0.161301	6.01925	3.98124	9.37791e-05	0.00243054	0.782674
3725	-0.496237	7.4445	-3.98921	9.08937e-05	0.00238809	0.777348
80045	0.42502	4.42818	3.94778	0.000106868	0.00268313	0.777006
4597	0.382202	4.40299	3.94126	0.000109614	0.00274102	0.774469
83543	0.672933	4.74589	3.95703	0.000103088	0.00260136	0.766329
157983	-0.716542	-0.255903	-3.85453	0.000153125	0.0035441	0.764717
2778	0.331005	10.4377	4.00268	8.62114e-05	0.00229906	0.763817
6950	0.238912	7.42368	3.9898	9.06857e-05	0.00238515	0.762223
3913	-0.342659	8.25417	-3.9923	8.97986e-05	0.00236987	0.759313
55038	0.295721	4.1123	3.93598	0.000111886	0.00277551	0.757782
29080	0.184004	4.28495	3.94064	0.00010988	0.0027449	0.754371
11227	-1.01029	3.43943	-3.90971	0.000123868	0.00299219	0.751583
7965	0.189593	4.23851	3.93708	0.000111407	0.00276915	0.75119
3897	1.06167	1.07671	3.86349	0.000147966	0.00345036	0.73698
8624	0.280074	4.37354	3.93618	0.000111801	0.00277551	0.736438
3692	0.236951	6.86664	3.9759	9.57624e-05	0.00246283	0.732471
2264	1.03308	2.37716	3.88121	0.000138246	0.00326038	0.724104
55664	-0.244254	4.54041	-3.93287	0.000113245	0.00279806	0.722447
51466	-0.517694	8.07237	-3.97874	9.4701e-05	0.00244679	0.716485
52	0.187065	6.28712	3.96646	9.93628e-05	0.00253564	0.714444
6240	0.259912	6.55112	3.97044	9.78296e-05	0.00250422	0.713828
5447	0.238056	6.36739	3.96509	9.98943e-05	0.00254138	0.712739
7779	-0.358821	6.07574	-3.96024	0.000101802	0.00258462	0.704557
57508	0.377119	4.28641	3.93111	0.00011402	0.00281162	0.700399
2354	-1.07137	4.51924	-3.9043	0.000126485	0.00303772	0.697757
5463	-0.308797	3.00682	-3.87337	0.00014247	0.00334415	0.675685
6198	0.366708	5.66445	3.94931	0.000106236	0.00266996	0.67329
10651	0.185312	5.163	3.93777	0.000111112	0.00276457	0.672571
90990	0.563635	4.4421	3.90378	0.00012674	0.00304091	0.649358
153643	-1.24621	-1.7568	-3.81752	0.000176291	0.00395162	0.646922
4070	-0.564371	8.00682	-3.95889	0.000102343	0.00259044	0.645951
79693	0.229205	4.23748	3.90604	0.000125636	0.00302317	0.645748
25845	0.30026	3.67659	3.88674	0.000135338	0.00321005	0.643911
91057	0.32369	4.07315	3.90299	0.000127124	0.00304718	0.642661
100130890	-0.318591	0.490628	-3.82235	0.000173093	0.00390101	0.63544
149095	-0.593805	-0.436699	-3.81532	0.00017777	0.00397403	0.634549
28991	0.289068	5.09704	3.92241	0.000117931	0.00288237	0.628208
5427	0.352786	2.30477	3.85343	0.000153768	0.00355567	0.625
400617	-0.468922	-1.99606	-3.81001	0.000181383	0.00402198	0.622271
56941	0.209312	5.86327	3.93546	0.00011211	0.0027783	0.621698
6882	0.225163	4.88888	3.9178	0.000120057	0.00291903	0.619409
2890	-1.62793	-1.71315	-3.81027	0.000181204	0.00402198	0.618752
55181	0.323242	4.53439	3.91478	0.000121464	0.00294556	0.617792
84303	0.300193	3.43222	3.8735	0.000142397	0.00334415	0.617515
400629	1.04231	-3.39824	3.80797	0.000182794	0.004034	0.613537
84222	0.437391	0.980118	3.82047	0.000174329	0.00391469	0.610046
5707	0.170311	6.9501	3.94249	0.000109091	0.00273068	0.600041
79595	0.145074	5.16433	3.91917	0.000119418	0.00291012	0.596851
10827	-0.221588	4.7804	-3.90752	0.000124924	0.00300893	0.596587
1788	0.252377	5.31936	3.92074	0.000118694	0.00289817	0.596296
101927692	-0.907352	-4.35446	-3.81704	0.000176615	0.00395531	0.594083
23287	0.276429	3.69331	3.88243	0.000137599	0.00325437	0.590795
5902	0.249924	5.62773	3.92243	0.000117921	0.00288237	0.589851
55039	0.320493	4.43434	3.90244	0.000127396	0.00305075	0.588454
55600	0.84558	-5.51439	3.82577	0.00017086	0.00386733	0.583544
6637	0.241427	5.09752	3.91233	0.000122622	0.00296497	0.582724
4628	-0.328061	6.42978	-3.93021	0.000114419	0.00281587	0.580322
407032	-0.972429	-3.35629	-3.79868	0.000189328	0.00414308	0.58004
100507003	0.948275	-5.70965	3.82471	0.000171547	0.00387321	0.579292
9470	0.153559	5.9301	3.92293	0.000117692	0.00288218	0.571119
163175	-0.423324	1.17244	-3.80733	0.000183233	0.00403811	0.569724
100847075	-0.740253	-3.58892	-3.79908	0.000189042	0.00414308	0.568459
11171	0.208345	6.95111	3.93341	0.000113006	0.00279493	0.568302
2152	-0.675682	3.95574	-3.86251	0.000148524	0.00346013	0.564081
9674	-0.422723	7.11824	-3.93211	0.000113577	0.00280349	0.563757
51564	-0.196374	6.66226	-3.9247	0.000116888	0.00286531	0.563203
51388	0.235666	4.52494	3.89349	0.000131867	0.0031397	0.560883
6999	0.688836	0.898663	3.81212	0.000179941	0.00400849	0.557389
26224	-0.285885	5.9517	-3.9185	0.00011973	0.00291489	0.556639
10432	0.131905	5.76652	3.91404	0.000121812	0.00294825	0.551977
60386	0.30677	2.9329	3.83991	0.000161912	0.00371292	0.539628
28957	0.326881	3.76879	3.86409	0.000147627	0.00344569	0.536624
56271	-0.490426	5.18224	-3.89292	0.000132154	0.00314352	0.534073
4902	0.672376	-1.22031	3.78451	0.000199729	0.00432211	0.533238
55646	0.223434	3.59224	3.85514	0.000152769	0.00353915	0.523885
2017	0.425719	8.17571	3.92934	0.000114808	0.00281987	0.523747
51222	-0.31285	4.42838	-3.86144	0.00014913	0.00346775	0.518892
5304	-2.06275	4.9291	-3.86709	0.000145937	0.00340945	0.517511
345275	-0.759281	-2.80843	-3.78031	0.000202912	0.00437401	0.515816
2086	-0.553948	4.75046	-3.87892	0.000139463	0.00328285	0.514638
84314	-0.362919	3.12551	-3.83078	0.000167636	0.0038091	0.501861
101928744	-0.613332	-5.98832	-3.82487	0.000171445	0.00387321	0.493598
166336	-0.42713	4.48886	-3.86845	0.000145183	0.00340141	0.492863
259308	-0.674324	-5.64832	-3.80923	0.00018192	0.00402198	0.490151
63931	-0.21912	5.18399	-3.88404	0.000136747	0.00323729	0.483277
54967	0.717623	-5.71186	3.80453	0.000185187	0.00407035	0.480923
389652	0.918042	-6.02665	3.80783	0.000182885	0.004034	0.480507
55794	0.242671	3.54557	3.83672	0.000163887	0.00375131	0.471184
83641	-0.455968	6.43532	-3.89933	0.00012893	0.00307861	0.469353
5335	0.248167	6.29547	3.89682	0.000130184	0.00310259	0.464835
8000	1.47993	0.694284	3.78104	0.000202354	0.00436667	0.459864
79648	-0.271255	4.26016	-3.85243	0.000154359	0.00356601	0.459515
1978	0.472139	5.11785	3.87488	0.000141647	0.00333111	0.452656
105369921	-0.857447	-5.22498	-3.78518	0.000199223	0.00432211	0.450763
81037	0.227459	6.97018	3.90029	0.000128455	0.0030702	0.450152
29997	-0.334483	7.77678	-3.90206	0.00012758	0.00305222	0.44617
388630	-0.725146	1.8205	-3.77637	0.000205945	0.00441354	0.436
204962	-1.09732	1.39187	-3.76939	0.000211416	0.00449236	0.432826
734	0.346059	5.52506	3.88149	0.000138093	0.00325986	0.432192
84966	-1.03951	2.55336	-3.7845	0.000199735	0.00432211	0.426971
57228	0.417088	3.45182	3.82091	0.00017404	0.00391173	0.426465
23642	0.348809	5.00846	3.86223	0.00014868	0.00346054	0.424414
55608	-0.312983	6.13724	-3.88089	0.000138416	0.00326129	0.423067
100128191	0.425627	1.14473	3.77059	0.000210469	0.0044873	0.414774
10742	-0.739714	4.2612	-3.83431	0.000165401	0.00377207	0.407576
23639	-0.70305	2.9094	-3.79737	0.000190267	0.00415996	0.39499
6545	-1.77833	0.011737	-3.7433	0.000233129	0.0048297	0.394434
79133	0.21449	3.34038	3.80674	0.000183644	0.00404357	0.390313
196475	-1.21465	-3.83072	-3.74375	0.000232734	0.00482555	0.377362
388962	0.276343	3.62379	3.81164	0.000180265	0.00401179	0.376765
10475	-0.305185	5.06735	-3.85117	0.000155101	0.00357653	0.374344
51645	0.243272	4.88434	3.85069	0.000155389	0.00357654	0.371823
1493	0.762841	-0.0510724	3.74157	0.00023464	0.0048489	0.368892
146562	-0.541356	1.80647	-3.7608	0.000218347	0.00458068	0.367761
105370802	-0.798163	-4.62027	-3.75355	0.000224358	0.0046831	0.361416
5481	0.196078	5.04597	3.85073	0.000155361	0.00357654	0.360901
5119	0.268184	6.68017	3.87152	0.000143482	0.00336473	0.360817
4329	-0.332514	5.48966	-3.85602	0.000152251	0.00353044	0.358979
10732	0.247597	4.41522	3.82937	0.000168534	0.003826	0.356656
84131	0.260915	4.52857	3.83898	0.00016248	0.00372254	0.354906
84823	0.274454	5.83269	3.85738	0.000151467	0.00351554	0.340199
8352	0.946635	-3.9971	3.72654	0.000248162	0.00505281	0.330446
122953	-0.370984	4.38118	-3.80971	0.000181587	0.00402198	0.313041
343521	-0.654627	-2.73408	-3.71728	0.000256858	0.00515395	0.312515
100192420	0.787469	-5.15899	3.7477	0.000229323	0.00476674	0.307281
59271	-0.525604	3.47305	-3.77929	0.000203691	0.00438032	0.306553
119395	0.941681	-4.58428	3.72872	0.000246161	0.00502439	0.305527
54962	0.255681	2.74199	3.76869	0.00021197	0.00449236	0.304526
113091	0.530285	-6.29693	3.77755	0.000205033	0.00440158	0.30029
50717	-0.224677	6.5133	-3.85147	0.000154926	0.00357579	0.299344
10497	-0.396854	5.65473	-3.8419	0.000160684	0.00368816	0.297638
55521	0.878771	2.40882	3.76883	0.000211864	0.00449236	0.297578
347051	0.516631	-0.607098	3.71589	0.000258191	0.00516403	0.296414
9856	1.1008	-1.17927	3.71593	0.000258148	0.00516403	0.296122
23450	0.256385	7.29758	3.86057	0.000149628	0.00347609	0.295554
79568	0.180366	3.91713	3.80018	0.000188259	0.00413422	0.294951
23178	0.292938	4.19492	3.80501	0.000184852	0.00406659	0.293453
54923	0.456802	1.00357	3.72114	0.000253196	0.00510948	0.28563
90379	0.232692	4.59044	3.8121	0.000179956	0.00400849	0.284726
5362	-0.409416	4.71789	-3.8133	0.000179138	0.00400101	0.284349
6297	-0.483858	4.64866	-3.80928	0.000181884	0.00402198	0.28168
7538	-0.562694	6.83022	-3.84578	0.000158325	0.00363738	0.278948
105369740	-0.771008	-4.19713	-3.7193	0.000254935	0.0051319	0.278343
3257	-0.225821	5.8242	-3.83554	0.000164624	0.00376125	0.275676
9823	-0.512234	5.31612	-3.82381	0.000172137	0.00388298	0.273385
6310	-0.305217	5.67854	-3.8357	0.000164526	0.00376125	0.271356
100506994	0.603598	0.898737	3.72182	0.000252557	0.00510884	0.26851
124930	0.449397	3.46127	3.77286	0.000208682	0.00446066	0.260582
7761	-0.740899	1.14069	-3.71704	0.000257089	0.00515443	0.255581
51062	-0.456677	3.07594	-3.75895	0.000219863	0.00460472	0.251991
3382	-0.356881	5.77397	-3.82772	0.000169597	0.00384311	0.24828
5432	0.221231	5.91937	3.83206	0.00016682	0.00379749	0.247175
648	-0.403549	6.36398	-3.83478	0.000165105	0.00376878	0.247102
81502	0.212312	7.60153	3.84654	0.000157866	0.00363019	0.238617
116986	0.419671	2.10822	3.73187	0.000243286	0.00498617	0.23553
10196	0.251	4.06915	3.79145	0.00019457	0.00423913	0.234541
140809	0.399758	0.636775	3.70857	0.000265303	0.00525913	0.230895
675	0.379406	2.77338	3.76034	0.000218724	0.00458473	0.229563
10204	0.264171	6.31193	3.83102	0.000167481	0.00380905	0.227178
835	0.211618	5.84236	3.82559	0.000170977	0.00386733	0.222728
26212	0.981389	-2.0229	3.68754	0.000286784	0.00558302	0.218901
8078	0.215444	6.77531	3.83296	0.000166252	0.00378802	0.216622
51651	0.338623	4.56593	3.79667	0.000190774	0.00416738	0.208227
11128	0.222917	5.07023	3.80909	0.000182016	0.00402198	0.205242
359	-0.821489	-5.14395	-3.72561	0.000249024	0.00506621	0.198287
783	-0.645583	0.806294	-3.69371	0.000280312	0.00548305	0.190247
8733	0.310751	7.11632	3.82819	0.000169293	0.00383972	0.189749
6632	0.223585	5.55987	3.81001	0.000181388	0.00402198	0.186397
339874	-0.716257	-0.996678	-3.67889	0.000296081	0.00573291	0.185937
29894	0.317565	6.63942	3.82116	0.000173875	0.00391156	0.18424
79651	0.303216	4.85537	3.7925	0.000193797	0.004226	0.183859
4013	-0.536135	5.04801	-3.79041	0.000195335	0.00424836	0.181965
55299	0.19869	5.09923	3.79885	0.00018921	0.00414308	0.17901
81603	-0.23229	6.94492	-3.8216	0.000173583	0.00390853	0.174663
139324	-0.417351	1.86517	-3.70571	0.000268134	0.00529899	0.171404
64101	-0.495836	1.28336	-3.69622	0.000277725	0.00544528	0.169283
10045	-0.302752	3.84053	-3.75037	0.000227039	0.00473113	0.168994
5110	0.241228	6.33315	3.81579	0.000177453	0.00397051	0.167797
25901	-0.299928	4.30487	-3.76944	0.00021138	0.00449236	0.164978
4208	-0.325797	4.58154	-3.7799	0.000203221	0.00437401	0.164311
219927	0.384849	4.9285	3.79049	0.000195275	0.00424836	0.162747
23387	-0.408526	5.5784	-3.795	0.00019198	0.00419005	0.148757
8772	0.440979	3.73606	3.75456	0.000223512	0.00466935	0.148699
29923	0.402391	4.65899	3.78321	0.000200705	0.00433861	0.146809
81565	-0.181247	5.08983	-3.78613	0.00019851	0.00431365	0.146051
63910	0.70478	3.13163	3.72411	0.000250414	0.00508202	0.144579
107984660	-0.580345	-0.90114	-3.66514	0.000311452	0.00596095	0.138108
3747	-2.32237	-1.19204	-3.66045	0.000316872	0.00602759	0.128583
7150	0.185372	7.10773	3.81261	0.000179603	0.00400781	0.127474
79413	0.911287	-1.11063	3.66148	0.000315676	0.00601216	0.127036
90987	0.340384	4.77787	3.77335	0.000208294	0.0044562	0.126249
65263	0.408316	4.9683	3.77876	0.000204095	0.00438522	0.124378
966	-0.356889	8.43921	-3.81909	0.000175249	0.0039318	0.124043
2543	0.558379	-6.59574	3.7295	0.000245441	0.00501633	0.122221
286826	0.304867	3.06155	3.72995	0.000245033	0.0050137	0.116503
1717	0.51468	6.12763	3.79932	0.000188872	0.00414308	0.115377
100130935	0.675591	-6.58479	3.72107	0.000253268	0.00510948	0.112241
284390	-0.317307	1.29482	-3.67706	0.000298079	0.00576711	0.112078
100507406	0.487698	-6.12178	3.71618	0.000257914	0.00516403	0.109889
94233	-0.719115	-4.27981	-3.67401	0.000301448	0.0058142	0.10946
26249	-0.376835	2.47585	-3.69882	0.000275069	0.0054032	0.108595
85016	-0.783497	0.452354	-3.66313	0.000313761	0.00599591	0.103307
4831	0.42038	5.54474	3.78496	0.000199389	0.00432211	0.102232
202309	-0.53224	1.81121	-3.6826	0.000292057	0.00567266	0.0998395
92235	-0.767174	-2.01074	-3.6465	0.000333496	0.0062719	0.0878487
101929002	0.699869	-6.03965	3.70041	0.000273451	0.00538325	0.0868113
728269	0.549045	-6.43586	3.7186	0.000255604	0.00514121	0.0831127
51006	0.192509	6.03916	3.78446	0.000199768	0.00432211	0.0793021
610	0.879972	0.0708838	3.65631	0.000321714	0.00610104	0.0790398
1796	-0.446214	4.1592	-3.73481	0.000240634	0.00493994	0.0768775
5820	0.455785	4.07807	3.73982	0.000236177	0.00486852	0.0758179
6319	0.677019	9.02119	3.8095	0.000181734	0.00402198	0.0755833
140700	0.344597	3.61461	3.71741	0.00025674	0.00515395	0.0663162
8548	-0.231283	5.25033	-3.76909	0.000211654	0.00449236	0.0645837
51088	-0.416239	4.99996	-3.76437	0.000215438	0.00453496	0.0626619
92935	0.248426	3.25682	3.71552	0.00025855	0.00516705	0.0584685
349565	-0.695877	3.3911	-3.6956	0.000278357	0.00545339	0.055466
4528	0.15788	5.26134	3.76811	0.000212438	0.00449462	0.0546843
406962	-0.700789	-2.77699	-3.63676	0.000345589	0.00644091	0.0530717
664	0.377194	5.25976	3.76815	0.000212406	0.00449462	0.0520621
121214	0.803616	-4.65521	3.65766	0.000320127	0.00608487	0.0505684
10294	0.268476	6.41787	3.78131	0.000202148	0.00436601	0.0460569
55040	0.503036	5.40172	3.76745	0.000212963	0.00449808	0.0458896
1992	-0.224541	6.08502	-3.77664	0.000205735	0.00441285	0.0446584
23338	-0.362412	5.8514	-3.76944	0.000211375	0.00449236	0.0375457
376940	-0.313378	4.10225	-3.72735	0.000247416	0.00504173	0.0353489
56731	0.332087	6.52687	3.77558	0.000206557	0.00442284	0.0348521
3508	0.344037	4.25531	3.73572	0.000239817	0.00493539	0.0345766
25943	-0.260667	4.3846	-3.73516	0.000240318	0.00493994	0.0343383
2104	-0.992586	2.07309	-3.66564	0.000310882	0.00595463	0.032463
64921	-0.517987	5.67813	-3.76277	0.000216732	0.00455065	0.0245901
390937	0.858537	-2.71847	3.62568	0.000359853	0.00661263	0.0196476
102724508	-0.509167	-2.43106	-3.62377	0.000362372	0.0066442	0.0148672
100101467	-0.254008	4.15246	-3.72219	0.000252211	0.00510884	0.0139548
387628	-0.82412	-3.27162	-3.62762	0.00035732	0.00657594	0.0129436
64130	0.357378	1.77101	3.65031	0.000328877	0.00620646	0.011031
29117	0.220792	5.85803	3.76474	0.000215143	0.00453257	0.00999123
1951	0.740763	3.27225	3.70038	0.000273479	0.00538325	0.0092145
10606	0.243783	7.37658	3.78002	0.000203129	0.00437401	0.00749416
51253	0.204162	6.12941	3.7669	0.000213399	0.00450347	0.00715317
3638	0.409598	5.99017	3.76512	0.000214837	0.00452997	0.00296079
2948	-0.400427	4.64318	-3.72212	0.000252283	0.00510884	-0.00382533
9583	-0.305628	5.53132	-3.75129	0.000226267	0.00471898	-0.00691204
283481	-0.615344	-0.0907142	-3.62184	0.000364923	0.00667622	-0.00779824
9456	0.547116	2.52463	3.68302	0.000291604	0.00566828	-0.00786344
64783	0.157411	3.57262	3.70342	0.000270415	0.00533985	-0.00938405
92736	0.588687	-6.02416	3.67428	0.000301156	0.00581309	-0.0104962
23192	0.178144	5.63113	3.74971	0.000227603	0.00473495	-0.0135347
55907	0.22751	5.24878	3.74569	0.000231052	0.00479467	-0.0160133
22919	0.170314	7.29508	3.77216	0.000209229	0.00446852	-0.0182983
9777	0.169431	7.00404	3.76927	0.00021151	0.00449236	-0.0191681
6370	0.875659	-4.33146	3.62741	0.000357592	0.00657594	-0.0208969
57758	-1.04873	8.11667	-3.77102	0.000210124	0.00448379	-0.0231969
152110	-1.13906	3.17954	-3.66478	0.000311867	0.0059643	-0.0250533
481	-0.591434	7.39626	-3.76786	0.000212636	0.00449498	-0.026433
10036	0.267235	4.39686	3.72092	0.00025341	0.00510948	-0.0286642
100505771	0.392471	1.53794	3.63532	0.00034742	0.00645569	-0.0296576
8904	0.353199	6.73652	3.76296	0.000216585	0.00455065	-0.0313385
101929901	-0.666699	-2.65688	-3.61065	0.000380096	0.00686995	-0.0321638
9022	0.658095	1.6527	3.63713	0.000345128	0.00643713	-0.0345099
57491	0.550816	1.12163	3.63045	0.000353654	0.00653118	-0.0376432
219749	-0.199488	4.00676	-3.70194	0.000271908	0.0053608	-0.0411364
22978	0.295967	4.28448	3.72203	0.000252361	0.00510884	-0.0419749
56261	-0.370962	5.18124	-3.73017	0.000244828	0.00501363	-0.0534152
283459	0.184207	4.75259	3.7245	0.000250056	0.00507889	-0.0566893
5738	-0.330032	6.98322	-3.75606	0.000222259	0.00465098	-0.0622828
3156	0.25207	5.91053	3.74655	0.000230314	0.00478334	-0.0623229
340393	0.767006	-2.76572	3.59887	0.000396698	0.00711624	-0.0665822
283948	-0.803478	1.64158	-3.62103	0.000366011	0.00668645	-0.0706157
7015	0.884474	-2.85798	3.59702	0.000399364	0.00714862	-0.0709388
79977	0.272197	6.58527	3.75014	0.000227242	0.00473139	-0.0732756
105376557	-1.01609	-3.38117	-3.60307	0.000390692	0.00703387	-0.0743672
57190	-0.216081	7.52491	-3.75505	0.000223098	0.00466462	-0.0787686
5571	0.14134	6.264	3.74295	0.000233427	0.00483185	-0.0831372
6156	0.295483	9.25524	3.76325	0.000216343	0.00455016	-0.0867596
262	0.314539	5.84993	3.73829	0.000237525	0.00489227	-0.0888238
80324	0.2351	4.11435	3.68915	0.000285079	0.00556318	-0.0928047
11164	0.232958	5.87108	3.73482	0.000240619	0.00493994	-0.0938701
1633	0.258314	4.80784	3.71766	0.000256499	0.00515395	-0.0946135
101927143	-0.687657	-3.76761	-3.60481	0.00038824	0.00699479	-0.0962645
8202	0.28398	6.26987	3.74093	0.000235197	0.00485638	-0.098376
102723631	0.502255	-6.72139	3.66805	0.000308134	0.00591526	-0.100246
283673	-0.912937	2.16288	-3.62102	0.00036602	0.00668645	-0.101548
124565	-0.242798	6.99875	-3.74241	0.000233899	0.0048376	-0.102499
84904	0.432716	2.08034	3.63073	0.000353288	0.00653118	-0.11172
10160	-0.353465	6.78863	-3.73992	0.000236083	0.00486852	-0.112155
84798	0.298787	5.57633	3.72129	0.000253056	0.00510948	-0.115359
54991	0.293996	3.71255	3.66135	0.000315819	0.00601216	-0.12042
116540	0.26021	1.59942	3.61275	0.000377206	0.00683062	-0.121324
23032	-0.20964	6.22153	-3.72937	0.000245565	0.00501633	-0.127006
55520	-0.307085	2.08153	-3.61591	0.000372897	0.00678219	-0.135389
55695	0.220418	4.7159	3.6944	0.000279602	0.00547347	-0.135712
23189	-0.389545	4.79482	-3.6984	0.000275489	0.00540571	-0.135973
647024	-0.350258	5.50442	-3.7132	0.000260782	0.00520414	-0.137085
8335	0.701884	-5.22526	3.61208	0.000378126	0.00684229	-0.138481
79782	-1.75414	-0.693325	-3.58067	0.000423695	0.00746068	-0.141353
1052	-0.545044	4.72877	-3.68021	0.000294645	0.005714	-0.143396
100500854	-0.612616	-4.04416	-3.58883	0.000411378	0.00729544	-0.145185
200424	0.280655	5.12723	3.70874	0.000265134	0.00525913	-0.146001
27143	-0.318077	3.81518	-3.65742	0.000320408	0.00608555	-0.151741
64321	-0.399486	1.6102	-3.59554	0.000401507	0.00717665	-0.157516
170622	-0.270526	5.67916	-3.70962	0.000264271	0.00525185	-0.157583
140606	-0.455613	6.16892	-3.71128	0.000262651	0.00522383	-0.159391
11337	-0.206972	5.96239	-3.71316	0.000260824	0.00520414	-0.161606
8743	-0.639214	7.43418	-3.7278	0.000247002	0.00503743	-0.168579
22984	0.203522	5.75873	3.7121	0.000261853	0.00521385	-0.169647
148932	-0.200448	4.18855	-3.66656	0.000309829	0.00593902	-0.172464
58490	0.216934	5.48875	3.70731	0.000266541	0.00527247	-0.173965
5137	-0.551556	0.7357	-3.57997	0.000424759	0.00746358	-0.181318
10575	0.167931	7.44821	3.72481	0.000249766	0.00507716	-0.185768
492311	-0.267233	3.68521	-3.64847	0.000331101	0.00623157	-0.186701
3572	-0.520052	9.05491	-3.73343	0.000241871	0.00496124	-0.187387
81794	-0.402657	2.89046	-3.61057	0.000380206	0.00686995	-0.187954
5791	-0.336914	4.55063	-3.67651	0.000298692	0.00577448	-0.188444
5158	-0.727975	3.03672	-3.6134	0.000376315	0.00682434	-0.191485
728780	-0.502808	-1.86359	-3.55798	0.000459776	0.0079332	-0.192199
4209	-0.215303	6.60096	-3.7126	0.00026136	0.00521066	-0.197702
122416	-0.361013	4.10488	-3.65199	0.00032686	0.0061892	-0.19981
26030	-0.262267	5.49093	-3.69195	0.000282143	0.00551453	-0.201036
4150	0.213769	6.22591	3.70728	0.000266579	0.00527247	-0.203696
23394	0.196959	7.65886	3.72055	0.000253758	0.00511236	-0.207566
145376	-0.760422	0.208383	-3.56578	0.000447059	0.00775088	-0.208703
6631	0.211765	6.0288	3.70261	0.000271234	0.00535176	-0.210234
387923	-0.652298	1.25127	-3.57429	0.000433549	0.00758056	-0.210614
101927811	-0.688372	-0.452252	-3.55659	0.000462076	0.0079454	-0.213253
51275	0.19288	3.84773	3.64596	0.000334164	0.0062797	-0.213638
721	-0.866414	5.44528	-3.68734	0.000286991	0.00558302	-0.214503
11267	0.300995	5.78114	3.69874	0.000275144	0.0054032	-0.21553
101929523	-0.455189	-0.630328	-3.55408	0.000466257	0.00800616	-0.221308
101928153	-0.366072	1.17627	-3.57211	0.000436976	0.00761907	-0.223533
151176	0.755886	-1.8874	3.54852	0.000475649	0.00813375	-0.228618
9813	-0.186913	7.45652	-3.71201	0.000261939	0.00521385	-0.229185
10445	0.15576	5.77519	3.6913	0.000282828	0.00552358	-0.232526
11236	0.266288	5.98466	3.6988	0.000275081	0.0054032	-0.233746
161394	-0.48798	1.6324	-3.57947	0.000425522	0.0074717	-0.243603
109617020	-0.479028	-6.22742	-3.61538	0.000373607	0.00679015	-0.250923
7369	-1.02255	-2.82642	-3.53985	0.000490657	0.0082935	-0.256574
102724323	-0.597144	-3.40713	-3.54392	0.000483555	0.00821252	-0.260583
4000	-0.286925	8.60011	-3.70869	0.000265186	0.00525913	-0.26113
132671	-0.742911	3.0616	-3.60608	0.000386458	0.00696773	-0.263776
503637	0.583726	1.18386	3.56974	0.00044073	0.00765347	-0.266469
26289	-0.913125	2.61765	-3.58023	0.000424357	0.00746358	-0.269592
124936	-0.382086	4.65203	-3.64998	0.000329268	0.00620646	-0.271821
55210	0.30952	4.1268	3.6358	0.000346805	0.0064539	-0.274162
3176	-0.319366	5.35491	-3.67154	0.000304212	0.00585844	-0.276154
729238	1.15808	-1.11581	3.53671	0.000496186	0.00834726	-0.276235
580	0.278566	3.82277	3.63788	0.000344181	0.00642911	-0.281741
100506098	-0.520605	0.660604	-3.54709	0.000478084	0.00816417	-0.282464
54914	-0.249942	5.40373	-3.67076	0.000305086	0.00586618	-0.285552
79819	-0.460732	2.72858	-3.58889	0.000411296	0.00729544	-0.286022
63897	0.352523	4.85425	3.66196	0.000315112	0.00601216	-0.287064
6194	-0.287294	10.3309	-3.70839	0.000265482	0.00525913	-0.288048
221037	-0.227643	5.8417	-3.67898	0.00029598	0.00573291	-0.288926
11092	-0.314393	3.36436	-3.60013	0.000394887	0.007094	-0.299991
687	-0.358336	5.48249	-3.66274	0.000314211	0.00599992	-0.301559
10806	-0.205565	4.84026	-3.65028	0.000328913	0.00620646	-0.302551
10611	-0.44995	7.06514	-3.68872	0.000285537	0.00556774	-0.303273
152195	-0.747362	1.65664	-3.55757	0.000460453	0.00793938	-0.309435
9639	-0.311649	4.62562	-3.63847	0.000343447	0.00642064	-0.31182
2004	-0.266413	5.90342	-3.67081	0.000305022	0.00586618	-0.312788
56898	-0.342731	4.35651	-3.62929	0.000355151	0.00654556	-0.314993
55526	0.290784	5.93548	3.67331	0.000302234	0.00582486	-0.317437
57211	0.733191	2.29741	3.58408	0.000418508	0.00739028	-0.31892
140823	0.337747	5.35041	3.65602	0.000322067	0.00610308	-0.319808
1408	-0.241468	5.70239	-3.66173	0.000315383	0.00601216	-0.320573
831	-0.234412	7.75434	-3.68734	0.000286993	0.00558302	-0.321598
125704	-0.864483	-2.0884	-3.5167	0.000532917	0.00878142	-0.324708
105375650	0.710533	-2.08087	3.51669	0.000532934	0.00878142	-0.325227
8458	0.250868	4.31272	3.63742	0.000344762	0.00643514	-0.327998
83696	0.303314	5.93004	3.66786	0.000308351	0.00591526	-0.330484
100533111	0.501593	-2.68533	3.5132	0.0005396	0.00883276	-0.332015
3752	-0.869649	4.32847	-3.6132	0.000376585	0.00682434	-0.332186
57026	0.51905	-1.22195	3.51382	0.000538401	0.00883056	-0.338374
440952	-0.3549	-0.427993	-3.5173	0.000531785	0.0087741	-0.342555
60485	-0.238594	5.35304	-3.6506	0.00032853	0.00620646	-0.346885
55131	0.167778	4.94142	3.64417	0.000336356	0.00631138	-0.3482
25893	-1.02663	0.534509	-3.52486	0.000517648	0.00861512	-0.348743
83695	0.220354	4.96592	3.64558	0.000334625	0.00628363	-0.348957
9143	0.746541	1.14554	3.53682	0.00049599	0.00834726	-0.349871
113730	0.847593	1.8998	3.55434	0.000465813	0.00800406	-0.35386
427	-0.503292	8.36019	-3.68075	0.000294058	0.00570706	-0.354267
64793	0.316855	4.56105	3.63014	0.000354049	0.00653118	-0.357439
4722	0.192771	5.95599	3.65696	0.000320956	0.0060913	-0.359621
8702	0.241791	4.61885	3.63341	0.000349846	0.00649329	-0.361389
162387	-1.2227	0.364311	-3.51357	0.000538895	0.00883276	-0.364996
9236	-0.229882	4.69278	-3.63047	0.00035362	0.00653118	-0.366455
64969	0.164333	5.10022	3.63845	0.00034347	0.00642064	-0.371498
185	-1.52504	2.51203	-3.55722	0.000461018	0.00794272	-0.374412
7620	-0.361975	2.06997	-3.54677	0.000478635	0.00816798	-0.374581
57282	1.35382	-2.19298	3.50177	0.000561971	0.00906458	-0.374691
340198	-0.637519	-4.60892	-3.52892	0.000510194	0.00851384	-0.375446
100288748	0.449329	1.14684	3.52952	0.000509101	0.00850702	-0.378895
23210	0.266196	4.499	3.61971	0.000367775	0.00670865	-0.3805
55156	0.271582	5.65552	3.65012	0.000329103	0.00620646	-0.380636
101929072	-0.486594	0.206947	-3.51332	0.000539372	0.00883276	-0.380711
266743	-0.675382	-4.33666	-3.52863	0.000510733	0.00851713	-0.38131
81572	0.332071	4.96597	3.6301	0.000354108	0.00653118	-0.381354
1795	0.815138	0.139187	3.5143	0.000537483	0.00882715	-0.381451
8736	-0.409973	1.0431	-3.52041	0.000525915	0.00872299	-0.381852
7056	-0.441723	4.89257	-3.6208	0.000366307	0.00668679	-0.385066
222008	2.16687	0.0623423	3.50776	0.000550129	0.00895211	-0.387976
152641	-0.532075	-1.72173	-3.4946	0.000576431	0.0092292	-0.391245
158358	-0.21549	5.10653	-3.63189	0.000351799	0.00651758	-0.399874
3326	0.254805	10.6745	3.67613	0.00029911	0.00577808	-0.405242
9563	-0.291106	6.62959	-3.65165	0.000327269	0.00619222	-0.405557
158399	-0.586689	0.049718	-3.50016	0.000565194	0.00909612	-0.407877
153768	-0.363359	1.5771	-3.52515	0.000517104	0.00861182	-0.409339
8763	-0.295829	8.84987	-3.66802	0.000308171	0.00591526	-0.409666
116496	-0.693741	6.2537	-3.64374	0.000336883	0.00631648	-0.410164
101929607	-0.602659	-3.84451	-3.49975	0.000566011	0.00910337	-0.414767
442909	-0.648658	-4.88832	-3.52346	0.000520232	0.00865233	-0.415178
123879	-0.214013	3.95894	-3.58788	0.000412796	0.00731352	-0.421748
7752	0.183233	3.64026	3.58319	0.00041985	0.00740347	-0.42279
5348	-0.593907	-1.43368	-3.48345	0.000599629	0.00952705	-0.424469
2297	0.979416	-1.89045	3.48422	0.000597999	0.00951085	-0.426396
2098	-0.244328	6.21579	-3.64057	0.000340819	0.00638548	-0.42794
27	-0.204584	5.64374	-3.63546	0.000347244	0.00645569	-0.427961
401494	-0.582497	4.25243	-3.59477	0.000402629	0.00718639	-0.427971
81494	0.660889	-5.94109	3.54001	0.000490377	0.0082935	-0.429074
105375645	0.6734	-4.50992	3.50528	0.000555008	0.00900206	-0.42995
22934	0.167271	4.36084	3.60028	0.000394669	0.007094	-0.431355
84666	0.375248	-6.71605	3.57138	0.000438134	0.0076339	-0.43217
5393	0.171954	4.60943	3.60647	0.000385902	0.00696274	-0.438888
9961	-0.280806	7.56574	-3.64954	0.000329805	0.00621186	-0.443588
79605	0.601019	1.38022	3.51061	0.000544601	0.0089029	-0.454357
6741	0.142642	6.7374	3.64019	0.000341285	0.00638939	-0.455912
6252	-0.857434	3.65254	-3.55658	0.000462079	0.0079454	-0.459374
5891	-0.309566	3.54706	-3.55706	0.000461285	0.00794272	-0.46076
27328	1.07038	-3.81614	3.48412	0.000598227	0.00951085	-0.462633
23331	-0.272856	4.42185	-3.59346	0.000404542	0.00720164	-0.464865
127665	-1.06343	-2.27645	-3.47112	0.000626305	0.0098402	-0.464867
10016	0.200243	6.73836	3.63608	0.000346452	0.00645214	-0.467517
29922	-0.262762	3.92481	-3.57343	0.000434908	0.00758832	-0.467652
55282	-0.552411	-0.768201	-3.47229	0.000623743	0.00980996	-0.468921
60558	0.250338	5.27895	3.61831	0.000369646	0.00673786	-0.468935
5787	-0.382465	4.71778	-3.59742	0.000398783	0.00714336	-0.469269
10207	-0.376017	6.59896	-3.63332	0.000349966	0.00649329	-0.471526
340024	0.51164	-6.45196	3.54722	0.000477876	0.00816417	-0.471913
26281	-0.729795	-4.33577	-3.49348	0.00057872	0.00925989	-0.47447
285423	0.396219	-6.43149	3.55388	0.00046658	0.0080062	-0.474929
5445	-0.295785	6.10247	-3.62413	0.000361897	0.00664038	-0.47772
643236	0.705587	-5.43143	3.50828	0.000549131	0.00894171	-0.483348
353	0.285738	6.2882	3.62448	0.000361434	0.00663679	-0.484473
102725254	-0.642923	-3.91467	-3.48437	0.000597687	0.00951085	-0.490033
196383	-0.278858	4.66565	-3.58566	0.000416127	0.00735868	-0.491069
6611	0.272233	6.71299	3.63019	0.000353984	0.00653118	-0.491391
23428	-0.511905	7.31293	-3.63208	0.000351551	0.00651758	-0.4929
56262	-0.206818	6.09278	-3.61803	0.000370023	0.00673979	-0.498544
10237	0.29619	5.71825	3.61504	0.000374066	0.00679352	-0.501107
5141	-0.517129	4.49941	-3.5837	0.00041908	0.00739513	-0.501836
6357	0.865272	-1.37774	3.46143	0.000648056	0.010084	-0.505307
124045	0.281241	3.1838	3.53514	0.000498993	0.00838316	-0.50533
9737	-0.39548	2.51373	-3.50754	0.000550572	0.00895346	-0.51131
57062	-0.174727	7.19746	-3.62742	0.000357579	0.00657594	-0.511555
7581	-0.219941	5.9295	-3.61352	0.00037615	0.00682434	-0.512959
11214	-0.238962	6.92464	-3.62261	0.000363902	0.00666243	-0.520792
3626	0.713239	-4.29101	3.46264	0.000645292	0.0100598	-0.521214
102546294	-0.470023	-2.57721	-3.45186	0.000670212	0.0103575	-0.522249
375056	-0.322665	7.02647	-3.62351	0.000362719	0.00664566	-0.522353
2676	0.719607	-2.96863	3.45287	0.000667846	0.0103402	-0.522587
51166	0.478577	0.943304	3.48055	0.000605811	0.00960076	-0.528065
28999	-0.664158	-0.0175005	-3.45659	0.000659178	0.0102209	-0.532547
81623	0.812127	-6.323	3.52037	0.000525999	0.00872299	-0.533329
10072	0.311398	5.98413	3.60842	0.000383185	0.00691874	-0.533558
22989	0.798401	-3.00705	3.44401	0.000688921	0.0105263	-0.546332
51136	0.341391	3.79064	3.54951	0.000473966	0.00811614	-0.550142
9694	0.267029	5.39737	3.59436	0.000403225	0.00718671	-0.55155
55344	0.388989	3.69372	3.54327	0.000484683	0.00822605	-0.552378
400499	0.400714	-0.330251	3.45061	0.000673147	0.0103771	-0.553266
65264	0.244045	7.21096	3.61654	0.000372032	0.00677143	-0.554823
8608	0.797196	0.835096	3.46499	0.000639992	0.00999601	-0.561697
2056	1.2211	-2.92065	3.43959	0.000699652	0.0106231	-0.562948
55341	0.167049	5.84683	3.59743	0.000398767	0.00714336	-0.564746
7569	-0.231265	3.40405	-3.52674	0.000514189	0.00856902	-0.566116
23075	-0.254056	6.24039	-3.60138	0.000393101	0.00707213	-0.566726
55571	0.160669	5.89499	3.59651	0.000400101	0.00715666	-0.567402
26019	0.20651	5.64025	3.59339	0.000404642	0.00720164	-0.569877
2626	1.67529	-3.01887	3.43939	0.000700152	0.0106231	-0.570483
101927752	-0.345793	3.25506	-3.50683	0.000551957	0.00895841	-0.572047
93622	0.247996	4.87758	3.57022	0.000439957	0.00765347	-0.57428
126668	-0.420064	-1.146	-3.4365	0.000707266	0.0106885	-0.574379
3422	0.285709	5.88389	3.59457	0.00040292	0.00718642	-0.575285
2067	-0.205545	5.9164	-3.58975	0.000410017	0.00728688	-0.576285
257044	-0.39279	-0.0260289	-3.44501	0.000686515	0.0105115	-0.577037
132720	-0.415142	5.18117	-3.58009	0.000424582	0.00746358	-0.578699
100527943	0.599989	-3.61062	3.43801	0.000703548	0.0106543	-0.579586
85235	0.634398	-5.37478	3.47583	0.000615987	0.00973064	-0.580814
340654	0.641939	-1.54911	3.43466	0.000711823	0.0107339	-0.58101
8315	0.144573	5.02388	3.57527	0.000432031	0.00755934	-0.586396
124152	-0.302538	3.98803	-3.53924	0.000491719	0.00830581	-0.58731
8500	0.408763	6.34252	3.59922	0.000396194	0.00711235	-0.588574
2581	-0.301283	5.28454	-3.57694	0.000429425	0.00751902	-0.588825
8795	-0.339707	5.06674	-3.56969	0.000440795	0.00765347	-0.588851
8883	0.212206	5.25927	3.57817	0.000427525	0.0074963	-0.591445
83786	0.211252	5.79653	3.58414	0.000418418	0.00739028	-0.593549
79676	0.280264	0.752634	3.45134	0.000671432	0.0103649	-0.597446
10048	0.208294	6.16147	3.59258	0.000405834	0.00721769	-0.597953
10325	-0.25584	4.01562	-3.53709	0.000495512	0.00834722	-0.598897
154	-0.487605	1.01571	-3.44784	0.000679722	0.0104414	-0.601288
546	-0.218653	6.54025	-3.59502	0.00040227	0.00718512	-0.604789
64843	0.837847	-4.85949	3.45693	0.000658394	0.0102193	-0.606605
9499	-0.728522	-1.88039	-3.42382	0.000739296	0.0110146	-0.606819
56985	-0.22199	2.42002	-3.48156	0.000603665	0.00957894	-0.607372
22936	-0.421199	5.72354	-3.57842	0.00042714	0.00749484	-0.609931
283871	0.272341	4.39907	3.54578	0.000480342	0.00817902	-0.61358
92249	-0.252156	4.88878	-3.56007	0.000456335	0.0078854	-0.614518
257019	-0.419894	1.98447	-3.46949	0.000629921	0.00988837	-0.61604
101929222	0.622481	-6.16537	3.48081	0.000605261	0.00959816	-0.622364
672	0.378506	4.00237	3.54229	0.000486386	0.00824933	-0.627514
820	0.97044	-0.850204	3.42308	0.000741205	0.0110365	-0.627775
2805	0.21332	5.32667	3.56986	0.000440536	0.00765347	-0.628207
132160	-0.21601	4.60443	-3.54136	0.000488	0.00827107	-0.629359
8884	0.347153	6.27202	3.58249	0.000420909	0.00741688	-0.633343
387707	-0.516753	-3.61987	-3.42853	0.000727252	0.0108939	-0.635306
494551	-0.603825	-3.39315	-3.424	0.000738835	0.0110146	-0.63534
100422846	0.642606	-5.68293	3.46566	0.000638465	0.00997843	-0.637259
389434	1.21929	-0.645757	3.43019	0.000723032	0.0108503	-0.63737
440101	0.877593	-0.428738	3.4265	0.000732408	0.0109479	-0.63793
653140	-0.517048	-3.13724	-3.41999	0.000749233	0.0111227	-0.638108
84109	-0.797404	-3.33614	-3.42989	0.000723802	0.0108553	-0.642098
51726	0.204857	6.0824	3.57729	0.000428884	0.00751484	-0.643438
84250	0.255081	3.30781	3.50726	0.00055111	0.00895635	-0.649954
23362	-0.775743	5.20348	-3.55859	0.00045877	0.00792134	-0.651144
338699	-0.315203	4.25996	-3.52998	0.000508265	0.00850654	-0.651275
8382	-0.903391	1.8475	-3.45025	0.000674009	0.0103794	-0.652596
1431	0.164295	7.46451	3.58756	0.000413266	0.00731352	-0.65724
8515	-0.434209	2.06981	-3.4502	0.000674132	0.0103794	-0.66039
55832	0.233645	7.52644	3.58756	0.000413279	0.00731352	-0.661159
255426	0.727759	-3.77847	3.41508	0.000762159	0.011281	-0.664662
26301	-0.333076	2.37319	-3.45724	0.000657663	0.0102143	-0.666128
51205	-0.372718	4.27183	-3.51873	0.000529086	0.00874697	-0.667595
10799	0.281571	2.60992	3.4738	0.000620425	0.00978251	-0.668122
23152	-0.181113	6.69289	-3.57377	0.000434376	0.00758436	-0.668831
2444	-0.524466	4.77893	-3.54054	0.000489441	0.00828985	-0.669573
8646	-0.740217	4.26055	-3.51446	0.00053719	0.00882715	-0.670869
6709	-0.194161	8.55482	-3.5895	0.000410387	0.00728826	-0.670919
11255	1.02758	-4.60043	3.43635	0.00070764	0.0106885	-0.671998
55295	-0.167784	3.94669	-3.50861	0.000548472	0.00893682	-0.672607
63939	0.290309	4.39147	3.53211	0.000504414	0.0084628	-0.673026
790	0.219593	5.98233	3.5656	0.00044734	0.00775088	-0.675015
8218	0.46463	1.55121	3.44261	0.000692304	0.0105611	-0.677239
10999	0.299488	5.74965	3.56004	0.000456371	0.0078854	-0.678441
121456	-0.576613	-1.35507	-3.40389	0.0007924	0.0115975	-0.679686
164153	0.602137	-3.37379	3.40511	0.000789029	0.0115671	-0.681822
101929709	0.290803	1.99018	3.45255	0.000668579	0.0103451	-0.682151
90693	-0.423296	3.70596	-3.49537	0.000574869	0.00921012	-0.690519
79666	0.363896	6.53661	3.56973	0.000440742	0.00765347	-0.691205
125981	0.801919	-2.98954	3.4016	0.000798709	0.0116761	-0.692723
23212	0.384435	4.82122	3.53558	0.000498195	0.0083754	-0.693958
55638	-0.541231	5.19897	-3.54017	0.00049009	0.0082935	-0.696688
347148	0.421419	-2.27537	3.39236	0.000824696	0.0119298	-0.700218
221400	0.544402	-0.554593	3.40616	0.000786156	0.0115332	-0.701246
85003	1.11989	-3.55521	3.39921	0.000805348	0.0117249	-0.703291
9314	-0.567181	4.53438	-3.51025	0.000545293	0.00890836	-0.70482
127733	-0.726359	4.36387	-3.50196	0.000561597	0.00906458	-0.706685
54957	0.247633	3.15277	3.47566	0.000616353	0.00973064	-0.709976
163486	-0.588158	5.44884	-3.54563	0.000480597	0.00817902	-0.711955
400830	-1.04209	-1.70656	-3.38909	0.000834101	0.0120267	-0.712923
146167	0.762741	-5.44716	3.43133	0.000720173	0.0108139	-0.713325
5295	-0.390369	6.80567	-3.56371	0.000450386	0.00779823	-0.713394
9555	0.183667	8.06224	3.57378	0.000434351	0.00758436	-0.716295
83594	-0.323045	4.57152	-3.51995	0.000526792	0.00872299	-0.718373
4300	-0.485051	4.36786	-3.50686	0.000551902	0.00895841	-0.720631
55806	0.684728	3.31103	3.46787	0.000633522	0.0099261	-0.723948
55957	0.219347	1.90509	3.4329	0.000716226	0.0107872	-0.72409
55920	0.221688	7.68619	3.56831	0.000443	0.00768639	-0.725358
25888	0.227468	3.80255	3.4975	0.000570546	0.00915265	-0.726233
23354	0.210297	4.18564	3.50168	0.000562143	0.00906458	-0.726554
64943	0.319805	5.19344	3.53283	0.000503132	0.00844699	-0.727808
100874241	-0.555125	-3.71079	-3.39468	0.000818096	0.0118619	-0.728496
63875	0.215538	5.80515	3.54584	0.000480243	0.00817902	-0.729937
101927003	0.641028	-5.744	3.43904	0.000701002	0.0106231	-0.730483
655	0.839622	1.73823	3.43632	0.000707723	0.0106885	-0.730666
58500	0.265162	4.06506	3.50268	0.000560145	0.00906458	-0.736105
641515	0.778611	-2.79536	3.38128	0.000856915	0.0122464	-0.736306
266812	-0.38264	2.48089	-3.43576	0.000709092	0.0106992	-0.736504
23043	-0.70858	4.08447	-3.50314	0.000559233	0.00905877	-0.736538
6332	-0.847254	0.654828	-3.39778	0.00080937	0.0117697	-0.7375
53827	-0.445302	6.20912	-3.5465	0.000479104	0.00817037	-0.739719
55636	0.475001	4.8317	3.52995	0.000508318	0.00850654	-0.739897
11030	-0.390333	5.90374	-3.53873	0.00049263	0.00831555	-0.741877
8338	0.48767	-0.956335	3.38327	0.000851042	0.0121975	-0.74475
10683	0.975761	-2.51375	3.38029	0.000859849	0.012254	-0.7469
151050	0.259028	3.24014	3.47343	0.000621242	0.00978298	-0.747996
90007	-0.244527	7.11401	-3.55328	0.000467586	0.00801793	-0.751044
51647	0.252894	5.07087	3.5214	0.000524066	0.00870736	-0.752748
10971	0.203265	8.07731	3.56244	0.000452455	0.0078286	-0.755293
51426	-0.217114	4.50039	-3.50912	0.000547489	0.00893251	-0.759035
2631	-0.229264	6.45347	-3.54514	0.000481453	0.00818799	-0.759272
5326	0.220496	4.77209	3.51882	0.000528906	0.00874697	-0.759648
101926903	0.435684	-6.61641	3.46616	0.000637362	0.00997017	-0.760925
55245	0.218833	5.49579	3.53101	0.000506411	0.00849058	-0.76117
319089	-0.557226	3.80894	-3.47771	0.000611926	0.00968542	-0.761319
26047	1.11454	2.86731	3.4963	0.00057297	0.00918561	-0.765238
27436	0.21634	5.76255	3.5372	0.000495317	0.00834722	-0.766317
1287	-0.685085	5.58131	-3.51987	0.000526935	0.00872299	-0.768527
5355	0.255619	6.93925	3.54864	0.000475439	0.00813375	-0.770846
285349	-0.276616	0.834296	-3.39573	0.000815128	0.0118327	-0.771043
10985	0.214907	7.09579	3.55014	0.000472887	0.00810323	-0.772957
55888	-0.354398	1.36867	-3.40068	0.000801251	0.0116926	-0.774594
105375744	0.424381	-6.52095	3.45115	0.000671872	0.0103649	-0.790454
83604	-0.640574	4.5492	-3.491	0.000583834	0.00932971	-0.790861
10322	0.142444	5.16903	3.51395	0.000538154	0.00883056	-0.791377
23087	-0.214706	4.09144	-3.4777	0.000611932	0.00968542	-0.791499
8833	0.17294	6.43673	3.53775	0.000494355	0.00833902	-0.796573
63971	-0.275403	6.19295	-3.52958	0.000508998	0.00850702	-0.803176
92840	-0.656428	6.10212	-3.5178	0.000530829	0.00876414	-0.803908
406886	-0.667802	-2.94792	-3.36429	0.000908618	0.0127509	-0.805963
147798	-0.383727	6.94291	-3.52992	0.000508389	0.00850654	-0.820538
7079	-1.07388	0.720119	-3.36925	0.000893234	0.0126061	-0.823204
3313	0.202207	8.46229	3.54422	0.000483034	0.00820927	-0.823606
23555	-0.360573	6.82435	-3.5293	0.000509499	0.00850794	-0.824058
7301	0.321161	3.07059	3.44039	0.000697699	0.0106167	-0.825449
9321	-0.211256	5.93718	-3.51991	0.000526863	0.00872299	-0.830044
3362	0.777894	-4.69203	3.37929	0.000862819	0.0122743	-0.831308
7188	-0.345835	5.39008	-3.504	0.000557535	0.00903716	-0.832463
7260	0.178927	4.64892	3.4875	0.00059112	0.00942258	-0.833153
79915	0.350044	2.57411	3.42642	0.000732619	0.0109479	-0.834544
388335	-0.335412	1.24779	-3.37975	0.000861459	0.012262	-0.834799
1188	-0.694184	-2.76523	-3.35245	0.000946339	0.0131836	-0.837207
55036	-0.415702	3.64913	-3.43908	0.000700914	0.0106231	-0.843488
6019	-0.9197	-0.050737	-3.35495	0.000938258	0.0131003	-0.844761
2738	0.36358	3.50521	3.43902	0.000701061	0.0106231	-0.845159
51751	-0.336029	0.291381	-3.36176	0.000916555	0.0128405	-0.846338
23279	0.197949	5.72056	3.51192	0.00054206	0.00886718	-0.847436
398	1.00578	-1.93197	3.34437	0.000972917	0.0134186	-0.849283
51131	-0.254793	5.03162	-3.4898	0.000586328	0.00935755	-0.851692
1910	-0.451492	3.13035	-3.42214	0.000743627	0.0110593	-0.851732
3690	-0.481256	1.15866	-3.38015	0.000860261	0.012254	-0.852028
5702	0.203094	6.76112	3.52131	0.000524241	0.00870736	-0.852404
7386	0.1781	5.76482	3.50878	0.000548139	0.00893682	-0.853271
79022	0.288808	6.52912	3.5183	0.000529883	0.00875433	-0.854815
6827	0.262659	6.27534	3.51617	0.000533921	0.00879186	-0.856536
64386	0.733686	1.84477	3.38797	0.00083733	0.0120495	-0.858278
143884	-0.230103	4.06184	-3.46146	0.000647991	0.010084	-0.859879
84937	0.293812	4.64369	3.47664	0.000614232	0.00970947	-0.863047
29968	0.596845	1.19009	3.37544	0.000874382	0.0123892	-0.864044
133482	0.604624	-6.42543	3.4239	0.000739085	0.0110146	-0.867521
5245	0.29956	6.66162	3.51453	0.000537059	0.00882715	-0.875374
10102	0.180663	5.00644	3.48326	0.000600045	0.00952758	-0.875861
100532731	-0.837538	-4.36908	-3.36568	0.00090429	0.0127189	-0.875891
84138	0.244487	2.07686	3.39307	0.000822695	0.0119147	-0.876545
100506178	-0.598014	-3.54834	-3.34663	0.000965421	0.0133596	-0.877071
3992	0.523507	4.47627	3.47713	0.000613183	0.00969905	-0.881439
7468	0.251391	6.35886	3.50938	0.000546981	0.00893008	-0.882522
623	0.556022	-0.774046	3.33981	0.00098822	0.013565	-0.884253
22899	-0.331451	3.7031	-3.43243	0.000717401	0.0107892	-0.885783
105372840	0.824397	-3.19183	3.33221	0.00101423	0.0138425	-0.887324
9569	0.21427	5.35828	3.48748	0.00059116	0.00942258	-0.889499
79777	-0.382423	3.6321	-3.42087	0.00074694	0.0110953	-0.89279
6597	0.186661	7.36031	3.51486	0.000536414	0.00882707	-0.894993
143879	-0.281169	2.42341	-3.38885	0.000834775	0.0120267	-0.89784
26155	0.240346	6.5458	3.50225	0.000561015	0.00906458	-0.904751
101928248	0.737932	-4.82763	3.35462	0.000939317	0.0131078	-0.90489
9725	-0.300849	6.41264	-3.50029	0.000564916	0.00909612	-0.906792
4929	-0.67648	4.23635	-3.44698	0.00068177	0.0104646	-0.906962
84074	0.349737	1.96415	3.37271	0.000882642	0.0124778	-0.908089
27284	-0.571478	-1.58547	-3.3239	0.0010434	0.0141091	-0.909774
57630	-0.286027	5.72589	-3.49071	0.000584438	0.00933338	-0.910194
64784	-0.187055	5.86475	-3.49133	0.000583154	0.00932484	-0.913675
283575	-0.571175	-3.34055	-3.33264	0.00101275	0.0138376	-0.917135
10054	0.137199	6.68412	3.50211	0.000561296	0.00906458	-0.917355
65080	0.137139	4.88171	3.46902	0.000630966	0.00989853	-0.919835
3559	0.581997	0.708368	3.35091	0.000951368	0.0132245	-0.920293
399979	-0.200291	6.46649	-3.49771	0.000570114	0.00915161	-0.921669
100526737	0.305398	0.212332	3.33792	0.00099463	0.0136274	-0.922318
4172	0.221333	6.71779	3.5015	0.000562505	0.00906458	-0.922484
64860	-0.210319	3.91792	-3.43215	0.000718093	0.0107892	-0.924837
89780	1.04203	-3.27764	3.32312	0.00104618	0.0141313	-0.925148
56920	-0.493724	4.4528	-3.44345	0.000690269	0.0105366	-0.92569
389396	0.969295	-6.12542	3.38216	0.00085433	0.0122305	-0.928653
7564	0.25258	4.04815	3.44024	0.00069808	0.0106167	-0.929641
199920	-0.960775	1.75376	-3.348	0.000960905	0.0133268	-0.930327
201853	-0.606083	3.8392	-3.4214	0.000745564	0.0110815	-0.931859
1056	0.807394	-0.27803	3.32849	0.0010272	0.0139507	-0.93274
16	0.276617	7.1254	3.5015	0.000562506	0.00906458	-0.933944
80821	0.22479	4.19911	3.44549	0.000685352	0.0105002	-0.937005
1836	-0.310916	4.83638	-3.46424	0.000641667	0.0100096	-0.937395
29800	-0.331518	3.6693	-3.41225	0.000769706	0.0113387	-0.937417
100616294	-0.62689	-4.86094	-3.3688	0.000894622	0.0126114	-0.938142
100652791	-0.61603	-5.37432	-3.38867	0.000835294	0.0120272	-0.940178
100506271	0.389052	-6.45097	3.41028	0.000774976	0.0113826	-0.94059
9711	0.176156	5.22823	3.47345	0.000621186	0.00978298	-0.94107
144321	-0.634305	0.61252	-3.33237	0.00101368	0.0138425	-0.945365
51635	-0.279592	6.31498	-3.48677	0.00059263	0.00943997	-0.949301
6183	0.230664	4.81649	3.45196	0.000669975	0.0103575	-0.954443
54508	-0.439499	-0.13432	-3.3184	0.00106313	0.0143283	-0.960104
132864	-0.366842	5.56919	-3.46863	0.000631823	0.00990572	-0.961239
84988	0.374216	4.79795	3.44436	0.00068807	0.0105256	-0.961602
2189	0.240948	4.25524	3.43646	0.000707372	0.0106885	-0.961962
105375013	-0.598483	-2.89076	-3.30829	0.00110032	0.0147188	-0.966406
55259	-0.517828	1.3536	-3.3417	0.000981865	0.0134971	-0.967961
23541	-0.74968	5.70862	-3.45761	0.000656818	0.0102076	-0.970791
5052	0.273861	8.53355	3.49906	0.000567391	0.00911967	-0.973258
5478	0.166112	8.51025	3.49837	0.000568791	0.00913627	-0.974484
105375166	-0.565039	-5.682	-3.37595	0.000872839	0.0123815	-0.978454
646457	-0.607933	-4.36009	-3.33137	0.00101717	0.0138599	-0.98816
102724623	0.597229	-6.63382	3.38443	0.000847657	0.0121638	-0.989242
3009	0.726645	-4.25559	3.30789	0.00110182	0.014731	-0.989411
11157	0.172876	3.20816	3.38887	0.000834718	0.0120267	-0.989458
23534	0.146891	6.1892	3.47443	0.000619038	0.00976682	-0.989791
256710	-0.414975	-1.71279	-3.29485	0.00115163	0.0151356	-0.990437
93323	0.243432	2.80524	3.37631	0.000871744	0.0123797	-0.994394
202051	-0.333265	1.32123	-3.33158	0.00101642	0.0138599	-0.994965
161159	-0.502287	-3.21908	-3.30341	0.00111868	0.0148527	-0.997434
440093	0.419133	-1.81074	3.29298	0.00115896	0.0152009	-1.00082
331	-0.15848	6.4133	-3.47246	0.000623364	0.00980996	-1.00132
55284	0.263322	5.5486	3.46148	0.000647946	0.010084	-1.00441
10849	0.23698	2.8883	3.37376	0.000879449	0.0124539	-1.00467
84833	0.223407	5.62221	3.45909	0.000653405	0.0101609	-1.00533
387694	0.550991	-3.81439	3.29966	0.00113304	0.0149771	-1.00699
7098	-0.48253	3.29547	-3.38441	0.000847715	0.0121638	-1.00914
90407	0.187446	5.14903	3.4492	0.000676485	0.0104086	-1.0107
729085	-0.667789	3.16229	-3.37113	0.000887454	0.0125388	-1.01098
130013	-1.02324	-1.73419	-3.28943	0.00117294	0.0153439	-1.01138
57332	0.348641	3.54653	3.39219	0.000825183	0.0119299	-1.01243
4200	0.24361	5.06095	3.44779	0.000679836	0.0104414	-1.01346
3663	0.266407	3.69344	3.39609	0.000814132	0.0118251	-1.01955
6457	0.797141	-4.89051	3.3152	0.0010748	0.0144474	-1.0233
55909	-0.228946	3.54904	-3.38011	0.000860408	0.012254	-1.02576
6041	-0.256421	4.25713	-3.41421	0.000764453	0.0113004	-1.03289
5187	-0.408161	4.80819	-3.41855	0.000752992	0.0111652	-1.03474
341019	-0.800477	1.0485	-3.31203	0.00108642	0.0145564	-1.03582
105370400	-0.807765	-4.68411	-3.32678	0.00103323	0.0140096	-1.03837
2617	0.185854	6.75581	3.46608	0.000637537	0.00997017	-1.03861
221294	-0.261068	5.62745	-3.44652	0.000682874	0.0104751	-1.04019
10452	0.218654	5.86949	3.45112	0.000671944	0.0103649	-1.04043
9135	-0.381788	7.45397	-3.47105	0.000626457	0.0098402	-1.04182
55812	-0.209476	3.03328	-3.36478	0.000907074	0.0127364	-1.04208
79943	0.316707	3.07438	3.36587	0.000903682	0.0127175	-1.0444
64094	-0.561666	6.57413	-3.45459	0.000663815	0.0102842	-1.05056
2329	-0.329212	2.41683	-3.34087	0.000984653	0.013528	-1.05516
134637	0.294645	2.00378	3.33042	0.00102045	0.0138969	-1.05556
6563	-0.689457	0.263016	-3.29354	0.00115673	0.0151797	-1.05567
114971	0.237819	4.15178	3.40178	0.000798219	0.0116758	-1.05855
84248	0.152834	6.49255	3.45653	0.000659318	0.0102209	-1.0617
55028	0.252077	4.89267	3.42763	0.000729543	0.0109151	-1.06402
55661	0.211503	6.17976	3.44904	0.000676867	0.0104086	-1.06415
283267	0.220098	3.17087	3.36514	0.00090595	0.0127278	-1.0695
64979	0.258768	4.22989	3.40044	0.000801945	0.0116959	-1.07041
25980	0.151714	6.07228	3.44589	0.00068439	0.0104919	-1.07207
144535	-0.547415	-0.30197	-3.28129	0.00120565	0.0156893	-1.07254
284739	0.556277	0.964682	3.29712	0.0011428	0.0150684	-1.07306
84640	0.202269	5.48836	3.43967	0.000699472	0.0106231	-1.07447
58516	0.440247	5.15329	3.43255	0.00071711	0.0107892	-1.07484
51669	-0.297739	8.26323	-3.46476	0.00064049	0.00999752	-1.07573
1088	-0.525138	-5.94249	-3.34959	0.000955686	0.0132692	-1.07977
80237	0.394673	0.934422	3.29968	0.00113294	0.0149771	-1.08016
389677	0.217973	4.44016	3.41124	0.000772411	0.0113584	-1.08392
220972	-0.380463	5.71429	-3.43384	0.000713871	0.0107582	-1.08503
147645	0.497661	1.18268	3.29978	0.00113256	0.0149771	-1.08519
26502	0.232896	5.23806	3.42407	0.00073866	0.0110146	-1.08621
101929710	-0.598153	-4.41839	-3.29471	0.00115216	0.0151356	-1.08695
84298	0.186996	4.76911	3.41379	0.000765587	0.011302	-1.09048
149465	-0.62377	1.10604	-3.29395	0.00115514	0.0151668	-1.09239
643414	0.847725	-4.93128	3.30308	0.00111997	0.0148619	-1.09318
10174	-0.281779	6.6079	-3.44171	0.000694485	0.0105865	-1.09547
50943	0.480861	2.0177	3.32045	0.00105574	0.0142527	-1.0974
387804	0.539358	-1.42061	3.26216	0.00128588	0.0164501	-1.09756
51693	0.226734	4.8787	3.41032	0.000774868	0.0113826	-1.09795
57396	-0.230814	4.26052	-3.38606	0.000842875	0.0121129	-1.10029
6191	-0.2468	10.634	-3.46689	0.000635717	0.00995423	-1.10367
8738	0.234689	2.96168	3.34377	0.000974924	0.0134314	-1.10539
2781	0.445544	3.14672	3.34728	0.000963264	0.0133521	-1.10569
405	-0.189715	6.21307	-3.43622	0.000707955	0.0106885	-1.11135
64146	0.356697	0.532175	3.27661	0.00122483	0.015889	-1.11393
8557	0.616605	-0.200244	3.26533	0.00127225	0.0163338	-1.11462
12	-0.901247	2.08046	-3.30464	0.00111406	0.014821	-1.11583
79921	-0.42791	7.29638	-3.44427	0.000688281	0.0105256	-1.1183
387778	1.64649	-2.91885	3.25517	0.00131639	0.0167792	-1.1196
23515	-0.16314	5.21988	-3.41484	0.000762783	0.0112835	-1.12108
2653	0.260151	1.94228	3.30609	0.00110859	0.0147992	-1.12124
773	-0.404669	-0.0953109	-3.2664	0.00126767	0.0162906	-1.12266
5867	-0.24153	5.45435	-3.41652	0.000758353	0.0112313	-1.12425
5528	0.173647	5.90995	3.42768	0.000729409	0.0109151	-1.12615
101929084	0.320058	-6.72134	3.35957	0.000923484	0.0129231	-1.1293
3356	-0.598925	-2.56068	-3.24757	0.00135034	0.0170982	-1.13224
3340	-0.270498	7.37499	-3.44086	0.00069656	0.0106066	-1.13479
115548	-0.184094	5.20259	-3.41125	0.000772378	0.0113584	-1.13544
147111	0.62706	-1.78355	3.24672	0.00135422	0.0171298	-1.1358
128153	-0.423388	2.41351	-3.31158	0.0010881	0.0145633	-1.13837
10253	-0.399168	3.08842	-3.32926	0.0010245	0.0139293	-1.13863
1942	-0.340424	6.87603	-3.43219	0.000717997	0.0107892	-1.13981
10650	0.358369	1.65772	3.29085	0.00116732	0.0152945	-1.14016
80199	-0.366468	4.41932	-3.36903	0.000893899	0.0126083	-1.14224
340277	-0.455864	2.17418	-3.29663	0.0011447	0.0150774	-1.14623
161291	-0.29612	5.99187	-3.41979	0.000749754	0.0111238	-1.14795
1134	0.661892	-0.0996338	3.2647	0.00127494	0.0163526	-1.14837
7134	-0.557084	-1.20104	-3.24197	0.00137591	0.0173074	-1.14851
100996492	-0.579978	-1.5164	-3.24062	0.00138211	0.0173766	-1.14981
23020	0.202845	8.29275	3.4439	0.000689176	0.0105263	-1.15143
84265	-0.247327	4.49649	-3.37817	0.000866162	0.0123148	-1.15215
57515	-0.229357	8.19156	-3.44157	0.000694818	0.0105865	-1.15338
55204	-0.347698	6.204	-3.42268	0.000742239	0.0110452	-1.15364
146512	0.567035	-5.6406	3.29987	0.00113221	0.0149771	-1.15461
113177	-0.467441	0.863016	-3.26282	0.00128302	0.0164296	-1.15515
5717	0.252271	6.78644	3.4294	0.000725044	0.0108674	-1.1588
6908	0.165188	3.83027	3.35804	0.000928359	0.012984	-1.15907
8425	-0.322577	5.6143	-3.39888	0.000806293	0.0117318	-1.16124
2897	-0.675175	-2.20553	-3.23622	0.00140259	0.0175717	-1.16158
2071	0.134064	5.7455	3.41156	0.000771536	0.0113584	-1.16237
284930	1.06634	-2.74718	3.23701	0.00139887	0.0175429	-1.16487
1954	-0.249743	5.78052	-3.40778	0.000781739	0.0114752	-1.16576
79627	-0.362608	5.82422	-3.41407	0.000764834	0.0113004	-1.16599
653404	0.390136	-6.26024	3.33425	0.00100718	0.0137767	-1.1661
6756	1.06565	-5.40611	3.30258	0.00112186	0.014879	-1.16739
353088	-0.237926	3.49081	-3.34577	0.000968269	0.0133767	-1.16923
3977	-0.42293	4.74598	-3.38074	0.000858528	0.012254	-1.16961
284648	-0.394411	-1.74317	-3.23302	0.00141766	0.0177053	-1.17165
2870	0.180603	5.22415	3.39521	0.000816611	0.0118473	-1.17834
7049	-0.773859	5.05325	-3.38307	0.000851639	0.012199	-1.17939
51608	0.293872	1.81688	3.27983	0.0012116	0.0157501	-1.18336
2078	-0.338374	3.85325	-3.3454	0.000969493	0.0133788	-1.18414
83692	-0.280292	5.59056	-3.40003	0.000803062	0.0116985	-1.1853
57116	0.659968	-0.574462	3.24604	0.00135727	0.017151	-1.18643
10406	-1.18811	5.66248	-3.37336	0.000880679	0.0124643	-1.18904
219988	0.1675	5.62221	3.40481	0.00078986	0.0115671	-1.19183
391013	-0.776838	-3.02864	-3.23581	0.00140452	0.0175784	-1.19195
134549	-0.853357	4.45023	-3.35174	0.00094866	0.0132085	-1.19505
11108	0.170971	5.52634	3.40017	0.000802688	0.0116985	-1.19565
26164	0.236849	5.34205	3.38891	0.000834624	0.0120267	-1.19835
1556	-1.59161	5.0252	-3.37556	0.000874016	0.0123892	-1.20218
10150	-0.397697	5.8249	-3.4009	0.000800658	0.0116908	-1.20525
80221	-0.471766	5.36771	-3.38595	0.000843196	0.0121129	-1.2058
401505	0.187003	3.94083	3.34544	0.000969376	0.0133788	-1.20778
182	-0.310243	6.28622	-3.40497	0.000789407	0.0115671	-1.20793
114569	0.425565	7.92713	3.42458	0.000737348	0.011012	-1.20879
10079	0.388234	7.21839	3.4179	0.000754699	0.0111838	-1.20975
29959	0.158726	6.96398	3.41363	0.000765998	0.011302	-1.21119
10771	-0.196143	7.08594	-3.41352	0.000766308	0.011302	-1.21382
80778	0.271349	2.93467	3.30605	0.00110871	0.0147992	-1.21407
64327	0.215808	5.92075	3.40133	0.000799461	0.0116802	-1.21497
158511	1.19636	-5.12096	3.24797	0.00134856	0.0170875	-1.21658
402381	0.860692	-5.04728	3.26468	0.00127503	0.0163526	-1.2219
63933	0.206931	5.39419	3.39004	0.000831349	0.0120051	-1.22204
119032	-0.223624	4.90455	-3.36991	0.000891196	0.0125845	-1.22682
56910	0.144295	7.39655	3.41296	0.000767804	0.0113174	-1.22889
56896	1.20567	-3.9395	3.23244	0.00142041	0.0177238	-1.22974
9110	0.296402	5.91396	3.39748	0.000810218	0.0117751	-1.22985
6789	0.167429	5.76425	3.39259	0.000824054	0.0119275	-1.23414
10488	-0.227489	5.96308	-3.39137	0.00082754	0.011957	-1.23504
2321	-0.309302	5.42433	-3.38387	0.000849302	0.0121795	-1.23928
9911	0.385835	0.639491	3.23875	0.0013908	0.0174505	-1.2405
100533106	0.351586	-0.69706	3.21888	0.00148603	0.018322	-1.2426
10716	0.721733	-5.58549	3.26812	0.00126034	0.0162207	-1.24464
4163	-0.416335	5.01249	-3.36706	0.000899983	0.0126798	-1.24496
10198	0.290169	3.84318	3.3417	0.00098184	0.0134971	-1.24595
401934	0.562657	1.80426	3.25936	0.00129801	0.0165704	-1.24634
9330	0.18034	5.20732	3.37734	0.00086865	0.0123432	-1.24793
5160	0.146958	5.78266	3.3865	0.000841602	0.012104	-1.24863
152559	0.28922	3.40061	3.31894	0.00106118	0.0143107	-1.24987
80895	0.144549	4.53359	3.3509	0.000951401	0.0132245	-1.25023
114905	-0.649001	0.717926	-3.2293	0.00143535	0.0178654	-1.25128
10987	0.263511	6.28415	3.39356	0.000821287	0.0119012	-1.25129
57828	-0.401754	2.29037	-3.25981	0.00129604	0.0165538	-1.25239
2588	0.282183	4.57041	3.35097	0.000951157	0.0132245	-1.25582
202559	-0.70425	-4.97733	-3.252	0.00133047	0.0169348	-1.25676
55093	0.268766	3.76647	3.32995	0.00102211	0.0139044	-1.25755
284069	0.487943	1.17995	3.24573	0.0013587	0.0171604	-1.25799
2303	-0.493538	0.134558	-3.21932	0.00148386	0.0183044	-1.25936
414919	0.33075	4.5818	3.34606	0.000967312	0.0133709	-1.26319
64061	-0.304198	4.67111	-3.34703	0.000964089	0.0133561	-1.2653
22796	-0.234171	5.83711	-3.38066	0.000858755	0.012254	-1.26853
100874374	-0.755813	-4.15273	-3.22511	0.00145552	0.0180533	-1.26931
169270	-0.352467	1.86311	-3.24895	0.00134411	0.0170452	-1.27091
54910	0.345049	6.07982	3.3814	0.000856571	0.0122464	-1.27248
9201	-0.825494	4.87476	-3.35055	0.000952536	0.0132329	-1.27312
8270	0.346206	4.74122	3.34608	0.000967231	0.0133709	-1.2753
5013	0.703074	0.351475	3.22735	0.00144471	0.0179639	-1.27592
111216283	0.356699	-1.04647	3.20418	0.00156032	0.0190213	-1.27948
283404	0.77576	-4.30717	3.22393	0.00146127	0.0180885	-1.27963
100506068	-0.462576	-3.56699	-3.21183	0.00152122	0.0186451	-1.27965
22917	0.645423	-2.87876	3.19502	0.00160833	0.0194393	-1.28219
3612	0.282752	3.93442	3.32711	0.00103203	0.0140011	-1.283
338328	-0.559078	1.22285	-3.22397	0.00146105	0.0180885	-1.28305
3026	-1.14674	-2.34042	-3.19362	0.00161582	0.0194972	-1.28643
440567	0.283262	0.633034	3.22155	0.00147288	0.018205	-1.28976
27443	1.1658	0.85468	3.2329	0.00141822	0.0177053	-1.29269
60506	0.583496	-6.14619	3.27122	0.00124726	0.0161229	-1.2931
93010	0.355767	1.70879	3.24631	0.00135607	0.0171445	-1.29707
101928017	-0.715244	-0.29244	-3.19809	0.00159208	0.0193316	-1.29734
6355	0.614532	0.645036	3.22703	0.00144623	0.0179679	-1.29865
90952	-0.287242	4.90186	-3.34393	0.000974399	0.0134314	-1.29943
58475	-0.659318	5.24067	-3.35398	0.000941371	0.0131291	-1.29996
10898	0.151006	4.44196	3.33024	0.0010211	0.0138982	-1.30201
27257	0.414452	4.60604	3.34327	0.000976582	0.0134468	-1.30309
91801	-0.232388	3.37024	-3.2956	0.00114871	0.0151142	-1.30357
50808	-0.227234	5.74263	-3.36619	0.00090269	0.0127107	-1.30366
197021	0.337074	-1.8443	3.18825	0.00164471	0.0196665	-1.30389
79057	-0.625393	-1.0183	-3.19108	0.00162945	0.0195733	-1.30405
9488	-0.210236	3.52753	-3.29834	0.00113811	0.0150224	-1.30564
23704	-0.956054	5.08875	-3.34934	0.000956501	0.0132731	-1.30599
6236	-0.618013	-0.229595	-3.19692	0.00159828	0.0193701	-1.30615
6819	0.804457	-0.881051	3.19496	0.00160868	0.0194393	-1.30772
150465	0.182802	5.15314	3.3562	0.00093425	0.013059	-1.30774
63916	0.187713	6.05582	3.37307	0.000881537	0.0124693	-1.31058
57562	-0.576954	3.07643	-3.27947	0.00121308	0.015753	-1.31075
8829	-0.318554	6.42936	-3.37616	0.000872213	0.0123797	-1.31351
3840	0.143403	6.69993	3.38019	0.000860148	0.012254	-1.31501
92999	-0.211854	4.26462	-3.3179	0.00106494	0.0143381	-1.31527
101927533	-0.508119	-3.31272	-3.19068	0.00163157	0.0195733	-1.31623
79142	-0.168677	5.3551	-3.35332	0.000943526	0.0131518	-1.31751
64641	-0.393232	1.58757	-3.23188	0.00142303	0.0177424	-1.31835
390916	0.297382	4.58936	3.33715	0.000997246	0.0136557	-1.31967
100505648	-0.296831	1.89897	-3.23319	0.00141682	0.0177053	-1.32143
342125	-1.02709	-0.996428	-3.18407	0.00166754	0.0198517	-1.32428
27166	0.181577	5.46598	3.35523	0.000937357	0.0130951	-1.32901
654364	0.523331	-0.335466	3.19502	0.00160835	0.0194393	-1.32932
29850	1.06919	-4.12713	3.19208	0.00162403	0.01953	-1.33092
346389	-0.620791	4.04749	-3.31395	0.00107937	0.0144932	-1.33327
133121	-0.4425	-1.36756	-3.17569	0.00171422	0.0202428	-1.34393
100507140	-0.685719	-3.6401	-3.18992	0.00163566	0.019613	-1.3442
488	0.164248	8.10623	3.38146	0.000856377	0.0122464	-1.34939
153478	-0.80811	2.57329	-3.24046	0.00138286	0.0173772	-1.3579
54108	0.246659	5.16948	3.33896	0.000991113	0.0135942	-1.35815
441869	-0.498442	2.17547	-3.22487	0.00145666	0.0180584	-1.35868
442247	-0.643442	-4.89632	-3.22441	0.0014589	0.0180771	-1.36003
252884	-0.32772	2.84486	-3.25181	0.00133131	0.0169348	-1.37038
79750	-0.731808	1.78924	-3.21643	0.00149817	0.0184079	-1.37244
5547	-0.349466	7.07847	-3.36313	0.000912259	0.0127948	-1.37244
727758	-0.71819	0.616624	-3.19187	0.00162516	0.0195341	-1.37462
9184	0.225518	7.3019	3.36551	0.000904804	0.0127189	-1.37747
11096	-0.454387	3.19986	-3.26214	0.00128594	0.0164501	-1.38025
345930	-0.561842	-0.65559	-3.16961	0.00174887	0.0205759	-1.38075
8968	0.714184	-4.57394	3.18461	0.00166458	0.0198343	-1.38481
10459	0.261547	4.80769	3.31377	0.00108003	0.0144942	-1.3863
7566	-0.293406	3.37944	-3.2618	0.0012874	0.0164604	-1.38811
286077	0.35849	7.31331	3.36101	0.000918921	0.0128664	-1.38864
54509	0.356671	0.201855	3.17913	0.00169494	0.0200581	-1.3889
27145	-0.319216	2.18463	-3.22642	0.0014492	0.0179927	-1.39167
56964	-0.534319	0.958738	-3.18863	0.00164266	0.0196665	-1.39286
4704	0.1811	5.1771	3.32774	0.00102983	0.0139788	-1.39309
10878	0.746567	-3.22649	3.1563	0.00182689	0.0212109	-1.39352
693233	0.127456	-6.80847	3.28151	0.00120473	0.0156855	-1.39685
389903	0.962896	-5.61737	3.20732	0.00154417	0.0188811	-1.39719
2517	-0.291421	5.94637	-3.33975	0.000988435	0.013565	-1.39848
148709	0.546374	-1.54353	3.15485	0.00183561	0.0212971	-1.40594
414149	0.621366	-1.22142	3.16152	0.0017959	0.0209684	-1.41109
8671	-0.86134	0.0692897	-3.16502	0.00177544	0.0208164	-1.41111
366	0.907523	-0.149605	3.17693	0.00170725	0.0201796	-1.4113
64403	0.292492	2.89991	3.23882	0.00139048	0.0174505	-1.41487
122616	-0.281578	4.42092	-3.28713	0.00118211	0.0154395	-1.41591
4162	-0.325605	6.52923	-3.34231	0.000979794	0.0134835	-1.41665
94032	0.694103	-0.7732	3.15731	0.00182088	0.0211806	-1.41804
221395	-0.315738	4.94365	-3.3142	0.00107843	0.0144883	-1.41841
115584	0.581273	-1.82756	3.1466	0.00188579	0.0216659	-1.42029
54360	-0.445985	-0.215812	-3.15648	0.00182585	0.0212109	-1.42045
7410	0.244647	6.09563	3.33699	0.000997812	0.013656	-1.42075
201299	0.571893	-0.477515	3.16273	0.00178881	0.0209192	-1.4208
665	-0.25592	6.99819	-3.34671	0.000965169	0.0133596	-1.42154
23205	0.380781	-2.22597	3.14395	0.00190221	0.0218006	-1.42154
3315	0.453991	9.16298	3.36239	0.000914579	0.0128201	-1.42259
84450	-0.275481	4.8344	-3.30434	0.00111516	0.0148218	-1.42398
8896	0.166458	5.45426	3.32333	0.00104542	0.0141288	-1.4249
140685	0.254568	4.04153	3.27471	0.0012327	0.0159827	-1.42616
105373878	-0.569313	-3.22259	-3.15437	0.00183846	0.0213055	-1.42781
23081	-0.168402	3.86448	-3.26801	0.00126084	0.0162207	-1.42825
23125	-0.223239	5.73398	-3.32443	0.00104152	0.0140914	-1.42996
158	0.198027	5.3317	3.31955	0.00105897	0.0142886	-1.43323
11016	-0.146474	5.66612	-3.32588	0.00103639	0.0140449	-1.43607
8331	0.711325	-4.83362	3.18115	0.00168371	0.0199963	-1.4365
116224	-0.157241	4.68986	-3.29688	0.00114375	0.015073	-1.44058
27121	-0.704175	-4.63971	-3.1922	0.00162338	0.01953	-1.44352
9853	-0.245212	4.89793	-3.29627	0.0011461	0.0150879	-1.44933
123355	0.264185	3.4003	3.25009	0.00133903	0.0170068	-1.45009
27101	0.213294	6.38018	3.33278	0.00101226	0.0138376	-1.45081
7743	-0.160844	4.62866	-3.29206	0.00116256	0.01524	-1.45131
8435	0.73024	-2.85306	3.13349	0.00196818	0.0223099	-1.45456
2689	0.389478	-6.67001	3.24952	0.00134154	0.0170301	-1.45479
3595	0.659163	-1.47823	3.13831	0.0019375	0.022078	-1.45631
440590	0.593786	2.05882	3.19775	0.0015939	0.0193359	-1.46177
634	-0.554341	4.12221	-3.27414	0.00123508	0.0160052	-1.46223
5148	0.408533	-0.60341	3.1424	0.00191187	0.0218732	-1.46415
2891	-2.04559	0.0722882	-3.14236	0.00191207	0.0218732	-1.4669
63893	0.209973	5.78078	3.31698	0.00106828	0.0143749	-1.46733
23416	0.665767	-0.984504	3.13666	0.001948	0.022162	-1.47004
54741	-0.196502	6.78066	-3.32878	0.00102618	0.0139445	-1.47353
596	-0.486798	6.68258	-3.32487	0.00103995	0.0140778	-1.47435
1117	-0.850722	2.39713	-3.19715	0.00159706	0.0193648	-1.47869
91523	0.518657	3.54451	3.24428	0.00136532	0.0172264	-1.47887
23138	0.373057	5.16775	3.29954	0.00113347	0.0149771	-1.47935
100505826	0.372364	-1.28143	3.13105	0.00198393	0.0224475	-1.48022
170591	-0.542688	-3.32012	-3.13834	0.00193731	0.022078	-1.48061
387496	-0.475298	2.14572	-3.18563	0.00165902	0.0197787	-1.48124
80177	-0.317407	3.09408	-3.22069	0.00147707	0.0182368	-1.4813
2542	0.225621	4.73289	3.28468	0.00119192	0.0155431	-1.48136
343172	-0.702212	-5.026	-3.18612	0.00165633	0.0197655	-1.48338
140831	0.229286	2.39214	3.20392	0.00156165	0.0190281	-1.48353
5747	0.248371	7.20142	3.33148	0.00101678	0.0138599	-1.48398
64421	0.189358	3.33069	3.23889	0.00139011	0.0174505	-1.48598
9528	-0.221468	8.46802	-3.33826	0.000993475	0.0136191	-1.48656
114822	0.388091	5.54689	3.29919	0.00113481	0.0149869	-1.48865
10266	-0.390015	4.67819	-3.26688	0.00126561	0.0162737	-1.48911
27004	0.953985	-3.52341	3.12463	0.00202575	0.0228066	-1.49077
1999	-0.360587	7.19903	-3.32538	0.00103816	0.0140612	-1.49192
50626	0.284672	6.18793	3.31185	0.0010871	0.0145577	-1.49362
441009	-0.565072	-2.95122	-3.12379	0.00203131	0.0228589	-1.49405
9002	-0.40928	1.72964	-3.16798	0.00175822	0.0206554	-1.49536
2527	0.485629	-6.24763	3.21793	0.0014907	0.0183407	-1.4969
10056	0.153738	5.69645	3.30573	0.00110994	0.0148077	-1.50184
[truncated: 1,127 more rows]
